# Supplementary material for: Shifts in the Abundances of Saprotrophic and Ectomycorrhizal Fungi With Altered Leaf Litter Inputs
Source: Front Plant Sci. 2021 Jul 21;12:682142. doi: 10.3389/fpls.2021.682142 (PMC8336600; doi:10.3389/fpls.2021.682142)
Supplement: Supplementary file 2 [file Data_Sheet_2.XLSX]

## Sheet: Sheet1
OTU_ID	NT_NL1	T_C2	T_DL2	T_NL2	NT_C2	T_C1	NT_DL2	NT_NL2	T_C3	T_DL3	T_NL3	NT_C3	NT_DL3	T_C4	T_DL4	T_DL1	T_NL4	NT_C4	NT_DL4	NT_NL4	T_DL5	T_NL5	NT_C5	NT_DL5	NT_NL5	T_NL1	T_C6	T_DL6	NT_C6	NT_DL6	NT_C1	SUM	Phylum	Class	Order	Family	Genus	Trophic_type	Trophic_type_2	EcM_exploratory	Perc_identity	E_value
OTU104	3	1	0	0	3	9	0	0	3	0	4	2	18	5	6	7	0	1	0	2	0	2	0	1	3	3	0	1	3	11	52	140	Basidiomycota	Tremellomycetes	Trichosporonales	Trichosporonaceae	Trichosporon	Biotroph	Animal_parasite		100	4.55e-73
OTU1474	0	2	0	0	2	0	0	0	0	0	0	0	1	1	1	1	0	0	0	0	0	0	0	0	0	0	1	0	0	0	0	9	Ascomycota	Sordariomycetes	Hypocreales	Clavicipitaceae	Pochonia	Biotroph	Animal_parasite		100	9.59e-106
OTU1842	0	0	0	0	0	1	0	0	0	0	0	0	1	0	0	0	0	0	0	0	0	0	0	0	1	0	0	0	0	2	0	5	Ascomycota	Sordariomycetes	Hypocreales	Cordycipitaceae	Isaria	Biotroph	Animal_parasite		100	3.55e-115
OTU195	0	0	2	1	0	11	2	0	1	3	0	1	0	24	27	5	5	0	0	7	0	0	0	0	3	73	2	1	3	8	8	187	Basidiomycota	Tremellomycetes	Trichosporonales	Trichosporonaceae	Trichosporon	Biotroph	Animal_parasite		100	4.55e-73
OTU2580	0	0	0	0	0	0	0	0	0	0	0	0	0	0	3	0	0	0	0	0	0	0	0	0	0	0	0	0	0	0	0	3	Ascomycota	Sordariomycetes	Hypocreales	Cordycipitaceae	Lecanicillium	Biotroph	Animal_parasite		97.209	1e-100
OTU2646	0	0	0	0	0	0	0	0	0	0	0	0	0	0	1	0	0	0	0	0	0	0	0	0	0	0	0	0	0	0	0	1	Basidiomycota	Tremellomycetes	Trichosporonales	Trichosporonaceae	Trichosporon	Biotroph	Animal_parasite		93.377	6.08e-57
OTU292	5	1	3	2	2	1	2	1	8	4	2	5	1	2	13	8	7	3	1	3	5	0	1	0	2	4	8	18	5	6	2	125	Ascomycota	Sordariomycetes	Hypocreales	Clavicipitaceae	Pochonia	Biotroph	Animal_parasite		100	9.55e-106
OTU2990	0	0	0	0	0	0	0	0	0	0	0	1	0	0	0	0	0	0	0	0	0	0	0	0	0	0	0	0	2	0	0	3	Ascomycota	Sordariomycetes	Hypocreales	Ophiocordycipitaceae	Ophiocordyceps	Biotroph	Animal_parasite		96.954	1.23e-89
OTU319	0	1	0	0	0	0	0	0	2	0	0	0	0	0	0	0	0	0	0	0	0	0	0	1	0	0	0	0	7	0	0	11	Ascomycota	Sordariomycetes	Hypocreales	Clavicipitaceae	Metarhizium	Biotroph	Animal_parasite		99.578	1.06e-120
OTU3403	1	0	0	0	0	0	0	0	0	1	0	0	0	0	0	0	0	0	0	0	0	0	0	0	0	0	0	0	0	0	0	2	Ascomycota	Sordariomycetes	Hypocreales	Clavicipitaceae	Pochonia	Biotroph	Animal_parasite		98.611	3.47e-105
OTU4544	0	0	0	0	0	0	0	0	0	0	0	0	0	0	0	0	0	0	0	0	0	0	0	0	0	0	0	0	0	1	0	1	Ascomycota	Sordariomycetes	Hypocreales	Cordycipitaceae	Cordyceps	Biotroph	Animal_parasite		99.51	5.49e-103
OTU733	0	0	0	0	0	0	0	0	0	0	0	0	0	0	1	0	1	0	0	0	0	0	0	0	0	0	0	0	0	0	2	4	Ascomycota	Sordariomycetes	Hypocreales	Ophiocordycipitaceae	Tolypocladium	Biotroph	Animal_parasite		98.953	1.55e-93
OTU1184	0	0	0	0	1	0	0	0	0	0	0	0	1	0	0	0	0	0	0	0	0	0	0	0	0	0	0	0	0	0	0	2	Glomeromycota	Glomeromycetes	Glomerales	Glomeraceae	unidentified	Symbiotroph	Arbuscular_mycorrhizal		94.074	5.63e-52
OTU1478	0	0	0	0	0	0	0	0	1	0	0	0	0	0	0	0	0	0	0	0	0	0	0	0	0	0	0	0	0	0	0	1	Glomeromycota	Archaeosporomycetes	Archaeosporales	Archaeosporaceae	unidentified	Symbiotroph	Arbuscular_mycorrhizal		95.122	1.81e-67
OTU177	0	0	0	1	0	3	0	0	14	9	2	0	2	0	0	1	0	0	0	0	0	0	0	0	0	1	0	0	0	0	0	33	Glomeromycota	Archaeosporomycetes	Archaeosporales	unidentified	unidentified	Symbiotroph	Arbuscular_mycorrhizal		99.371	4.7e-78
OTU2250	0	0	0	0	0	0	1	2	0	0	0	0	0	0	0	0	0	1	0	0	0	0	0	0	0	0	3	0	0	0	0	7	Glomeromycota	Glomeromycetes	unidentified	unidentified	unidentified	Symbiotroph	Arbuscular_mycorrhizal		84.475	7.63e-53
OTU2576	0	0	0	0	0	0	0	0	0	0	0	0	0	0	0	0	0	0	0	0	0	0	0	0	0	1	0	0	0	0	0	1	Glomeromycota	Archaeosporomycetes	Archaeosporales	unidentified	unidentified	Symbiotroph	Arbuscular_mycorrhizal		96.757	1.48e-83
OTU284	0	0	0	1	0	0	0	0	13	14	4	0	5	0	0	0	0	0	0	0	0	0	0	0	0	0	0	0	0	0	0	37	Glomeromycota	Archaeosporomycetes	Archaeosporales	Archaeosporaceae	unidentified	Symbiotroph	Arbuscular_mycorrhizal		99.371	4.84e-78
OTU3097	0	4	0	0	0	0	0	0	0	0	0	0	0	0	0	0	0	0	0	0	0	0	0	0	0	0	1	0	0	0	0	5	Glomeromycota	Glomeromycetes	Glomerales	Glomeraceae	unidentified	Symbiotroph	Arbuscular_mycorrhizal		98.571	2.63e-65
OTU334	0	0	0	0	0	0	0	0	7	1	0	0	0	0	0	0	0	0	0	0	0	0	0	0	0	0	0	0	0	0	0	8	Glomeromycota	Archaeosporomycetes	Archaeosporales	Archaeosporaceae	unidentified	Symbiotroph	Arbuscular_mycorrhizal		96.319	8.33e-71
OTU344	0	0	0	0	0	0	0	0	0	0	0	0	0	0	0	0	0	0	0	0	0	0	0	0	0	0	0	0	0	0	1	1	Glomeromycota	Archaeosporomycetes	Archaeosporales	unidentified	unidentified	Symbiotroph	Arbuscular_mycorrhizal		98.125	2.93e-75
OTU3618	0	0	0	0	0	0	0	0	0	0	0	1	0	0	0	0	0	0	0	0	0	0	0	0	0	1	0	0	0	0	0	2	Glomeromycota	Glomeromycetes	unidentified	unidentified	unidentified	Symbiotroph	Arbuscular_mycorrhizal		89.2	3.3e-81
OTU3733	0	0	0	0	1	0	0	0	0	0	0	0	0	0	0	0	0	0	0	0	0	0	0	0	0	0	0	0	0	0	0	1	Glomeromycota	Glomeromycetes	Glomerales	Glomeraceae	unidentified	Symbiotroph	Arbuscular_mycorrhizal		99.248	1.18e-63
OTU385	0	0	0	0	0	0	0	0	0	0	0	0	1	0	0	0	0	0	0	0	0	0	0	0	0	0	0	0	0	0	0	1	Glomeromycota	Glomeromycetes	Glomerales	Glomeraceae	Glomus	Symbiotroph	Arbuscular_mycorrhizal		96.296	5.55e-57
OTU615	0	0	0	0	0	0	0	0	3	0	2	0	1	0	0	0	0	0	0	0	0	0	0	0	0	0	0	0	0	0	0	6	Glomeromycota	unidentified	unidentified	unidentified	unidentified	Symbiotroph	Arbuscular_mycorrhizal		99.425	2.4e-86
OTU666	1	0	0	0	2	0	0	0	0	0	0	3	5	0	0	4	0	0	0	0	0	1	0	0	1	0	0	0	0	1	1	19	Glomeromycota	Glomeromycetes	Glomerales	Glomeraceae	unidentified	Symbiotroph	Arbuscular_mycorrhizal		96.992	1.52e-57
OTU720	0	0	3	2	2	0	0	0	0	0	0	7	17	2	0	4	0	0	0	1	0	0	0	0	0	0	2	0	0	1	0	41	Glomeromycota	Glomeromycetes	Glomerales	Glomeraceae	unidentified	Symbiotroph	Arbuscular_mycorrhizal		98.561	9.45e-65
OTU748	0	0	0	0	0	0	0	0	0	0	0	0	0	0	0	0	0	0	4	0	0	0	0	2	0	0	0	0	0	2	0	8	Glomeromycota	Glomeromycetes	Glomerales	Glomeraceae	unidentified	Symbiotroph	Arbuscular_mycorrhizal		100	1.55e-67
OTU112	0	0	0	0	4	0	128	15	0	0	0	0	1	0	1	0	0	0	0	0	197	1	2	13	55	0	0	0	51	187	0	655	Basidiomycota	Agaricomycetes	Russulales	Russulaceae	Lactarius	Symbiotroph	Ectomycorrhizal	short_med	98.485	1.1e-130
OTU340	5	0	1	0	0	0	0	0	0	0	0	0	0	0	0	0	0	0	0	0	0	0	0	0	0	0	0	0	0	0	67	73	Basidiomycota	Agaricomycetes	Russulales	Russulaceae	Lactarius	Symbiotroph	Ectomycorrhizal	short_med	99.554	1.82e-113
OTU322	40	0	0	0	0	0	0	0	0	0	0	35	54	0	0	0	0	0	38	0	0	0	0	0	0	0	0	0	0	1	0	168	Basidiomycota	Agaricomycetes	Russulales	Russulaceae	Lactarius	Symbiotroph	Ectomycorrhizal	short_med	98.876	1.82e-133
OTU860	0	0	0	0	0	0	0	0	0	0	0	0	22	0	0	0	0	0	0	0	0	0	0	0	0	0	0	0	0	0	0	22	Basidiomycota	Agaricomycetes	Russulales	Russulaceae	Lactarius	Symbiotroph	Ectomycorrhizal	short_med	100	3.83e-120
OTU3897	0	0	0	0	0	0	0	0	0	0	0	0	0	0	0	0	0	0	0	0	0	0	0	0	0	0	0	3	0	0	0	3	Basidiomycota	Agaricomycetes	Russulales	Russulaceae	Lactarius	Symbiotroph	Ectomycorrhizal	short_med	100	1.41e-124
OTU178	0	0	0	0	0	0	162	59	0	0	0	0	0	0	0	0	0	0	0	0	0	0	2	0	0	0	0	0	92	0	0	315	Basidiomycota	Agaricomycetes	Thelephorales	Thelephoraceae	Tomentella	Symbiotroph	Ectomycorrhizal	short_med	100	8.14e-127
OTU366	0	0	0	0	20	0	55	0	0	0	0	0	0	0	0	0	0	0	0	0	0	0	0	6	0	0	0	0	0	0	0	81	Basidiomycota	Agaricomycetes	Thelephorales	Thelephoraceae	Tomentella	Symbiotroph	Ectomycorrhizal	short_med	100	1.76e-118
OTU472	0	0	0	0	0	0	27	16	0	0	0	0	0	0	0	0	0	0	0	0	0	0	0	0	0	0	0	0	0	0	0	43	Basidiomycota	Agaricomycetes	Thelephorales	Thelephoraceae	Tomentella	Symbiotroph	Ectomycorrhizal	short_med	95.455	2.32e-107
OTU734	0	0	0	0	35	0	0	0	0	0	0	0	0	0	0	0	0	0	0	0	0	0	0	0	0	0	0	0	0	0	0	35	Basidiomycota	Agaricomycetes	Thelephorales	Thelephoraceae	Tomentella	Symbiotroph	Ectomycorrhizal	short_med	99.588	1.36e-124
OTU1555	0	0	0	0	5	0	11	0	0	0	0	0	0	0	0	0	0	0	0	0	0	0	0	0	0	0	0	0	0	0	0	16	Basidiomycota	Agaricomycetes	Thelephorales	Thelephoraceae	Tomentella	Symbiotroph	Ectomycorrhizal	short_med	93.496	3.97e-100
OTU1603	0	0	0	0	11	0	1	0	0	0	0	0	0	0	0	0	0	0	0	0	0	0	0	0	0	0	0	0	0	0	0	12	Basidiomycota	Agaricomycetes	Thelephorales	Thelephoraceae	Tomentella	Symbiotroph	Ectomycorrhizal	short_med	99.563	8.19e-117
OTU3833	2	0	0	0	0	0	0	0	0	0	0	0	0	0	0	0	0	0	0	0	0	0	0	0	0	0	0	0	0	0	0	2	Basidiomycota	Agaricomycetes	Thelephorales	Thelephoraceae	Tomentella	Symbiotroph	Ectomycorrhizal	short_med	98.367	3.78e-120
OTU25	0	0	0	0	0	0	0	0	0	0	0	0	0	0	0	0	0	747	218	2015	0	0	0	0	0	0	0	0	0	231	0	3211	Basidiomycota	Agaricomycetes	Boletales	Sclerodermataceae	Scleroderma	Symbiotroph	Ectomycorrhizal	long	100	3.61e-110
OTU572	0	0	0	0	0	0	0	0	0	0	0	0	0	0	0	0	0	16	4	1	0	0	0	0	0	1	0	37	0	124	0	183	Basidiomycota	Agaricomycetes	Boletales	Sclerodermataceae	Scleroderma	Symbiotroph	Ectomycorrhizal	long	99.298	3.45e-146
OTU1237	0	0	0	0	0	0	0	0	0	0	0	0	0	0	0	0	0	0	0	0	0	0	0	0	0	0	0	18	0	8	0	26	Basidiomycota	Agaricomycetes	Boletales	Sclerodermataceae	Scleroderma	Symbiotroph	Ectomycorrhizal	long	99.296	1.22e-145
OTU94	0	0	0	0	0	0	0	0	0	0	0	1	0	26	0	0	0	0	0	1	20	0	0	0	0	0	795	0	215	0	0	1058	Basidiomycota	Agaricomycetes	Boletales	Boletaceae	Xerocomellus	Symbiotroph	Ectomycorrhizal	long	99.145	6.23e-118
OTU244	0	0	0	0	383	0	54	0	0	0	0	16	142	0	0	0	0	0	0	0	0	0	0	1	1	0	0	1	0	0	0	598	Basidiomycota	Agaricomycetes	Boletales	Boletaceae	Xerocomellus	Symbiotroph	Ectomycorrhizal	long	98.507	6.69e-133
OTU3429	0	9	0	0	0	0	0	0	0	0	0	0	0	0	0	0	0	2	0	1	1	0	0	0	0	0	0	0	0	0	0	13	Basidiomycota	Agaricomycetes	Boletales	Boletaceae	Xerocomellus	Symbiotroph	Ectomycorrhizal	long	100	5.32e-134
OTU1775	0	0	0	0	0	3	0	0	0	0	0	0	0	0	0	9	0	0	0	0	0	0	0	0	0	0	0	0	0	0	0	12	Basidiomycota	Agaricomycetes	Boletales	Boletaceae	Xerocomus	Symbiotroph	Ectomycorrhizal	long	100	1.5e-149
OTU1228	0	0	0	0	35	0	6	0	0	0	0	0	0	0	0	0	0	0	0	0	0	0	0	0	0	0	0	0	0	1	0	42	Basidiomycota	Agaricomycetes	Agaricales	Cortinariaceae	Cortinarius	Symbiotroph	Ectomycorrhizal	med_fringe	100	9e-147
OTU1612	1	0	1	0	0	0	0	0	1	1	0	1	0	0	0	0	0	0	0	0	0	0	0	0	0	2	0	1	0	0	5	13	Basidiomycota	Agaricomycetes	Agaricales	Cortinariaceae	Cortinarius	Symbiotroph	Ectomycorrhizal	med_fringe	98.165	3.28e-105
OTU2949	0	0	0	0	2	1	0	0	0	0	0	0	0	0	0	0	0	0	0	0	0	0	0	0	0	2	0	0	0	0	0	5	Basidiomycota	Agaricomycetes	Agaricales	Cortinariaceae	Cortinarius	Symbiotroph	Ectomycorrhizal	med_fringe	95.517	2.03e-128
OTU4371	0	0	2	0	0	0	0	0	0	0	0	0	0	0	0	0	0	0	0	0	0	0	1	0	0	0	0	0	0	0	0	3	Basidiomycota	Agaricomycetes	Agaricales	Cortinariaceae	Cortinarius	Symbiotroph	Ectomycorrhizal	med_fringe	91.611	3.48e-111
OTU4844	0	0	0	0	0	0	0	0	0	0	0	0	0	0	0	0	0	0	0	0	0	0	0	0	0	0	0	0	0	0	1	1	Basidiomycota	Agaricomycetes	Agaricales	Cortinariaceae	Cortinarius	Symbiotroph	Ectomycorrhizal	med_fringe	96.396	1.22e-99
OTU1672	0	0	0	0	12	0	0	0	0	0	0	0	0	0	0	0	0	0	0	0	0	0	0	0	0	0	0	0	0	0	0	12	Basidiomycota	Agaricomycetes	Atheliales	Atheliaceae	Piloderma	Symbiotroph	Ectomycorrhizal	med_fringe	97.807	3.75e-110
OTU3418	0	0	0	0	0	0	0	0	0	0	1	0	0	0	0	0	0	0	0	0	0	0	0	0	0	0	0	0	0	0	0	1	Basidiomycota	Agaricomycetes	Hysterangiales	Hysterangiaceae	Hysterangium	Symbiotroph	Ectomycorrhizal	med_mat	100	1.37e-119
OTU1915	0	0	0	0	0	0	0	0	0	0	0	3	0	0	0	0	0	0	0	0	0	2	0	0	0	1	0	0	0	1	20	27	Basidiomycota	Agaricomycetes	Agaricales	Hymenogastraceae	Naucoria	Symbiotroph	Ectomycorrhizal	med_mat	97.07	2.09e-128
OTU2871	0	0	0	0	0	0	0	0	0	0	0	0	0	0	0	0	0	0	0	0	0	0	0	0	0	0	1	0	5	0	0	6	Basidiomycota	Agaricomycetes	Gomphales	Gomphaceae	Ramaria	Symbiotroph	Ectomycorrhizal	med_mat	100	1.1e-125
OTU261	0	2	0	0	8	0	0	0	0	0	0	0	0	0	0	0	1	0	0	0	1	286	0	440	9	0	0	0	0	0	0	747	Basidiomycota	Agaricomycetes	Agaricales	Amanitaceae	Amanita	Symbiotroph	Ectomycorrhizal	med_smooth	99.333	5.65e-154
OTU304	0	0	0	0	0	0	0	0	0	0	0	0	0	0	0	0	0	389	0	2	0	0	0	0	0	0	0	0	0	0	0	391	Basidiomycota	Agaricomycetes	Agaricales	Amanitaceae	Amanita	Symbiotroph	Ectomycorrhizal	med_smooth	98.689	7.27e-153
OTU2924	0	0	1	0	0	0	0	0	0	0	0	0	0	0	0	0	0	0	0	0	0	0	0	0	0	0	0	0	0	0	0	1	Basidiomycota	Agaricomycetes	Agaricales	Amanitaceae	Amanita	Symbiotroph	Ectomycorrhizal	med_smooth	99.13	3.82e-115
OTU4584	0	0	52	2	1	0	0	0	0	0	1	0	0	0	0	0	0	0	0	0	0	0	0	0	0	0	1	0	0	0	0	57	Basidiomycota	Agaricomycetes	Agaricales	Hydnangiaceae	Laccaria	Symbiotroph	Ectomycorrhizal	med_smooth	96.61	7.11e-138
OTU1642	1	0	0	0	0	0	0	0	1	2	4	0	1	0	0	0	0	4	0	0	1	0	0	0	0	0	2	0	0	0	7	23	Basidiomycota	Agaricomycetes	Agaricales	Hydnangiaceae	Laccaria	Symbiotroph	Ectomycorrhizal	med_smooth	98.936	2.55e-142
OTU877	0	0	7	0	0	0	0	0	19	0	0	0	0	1	0	0	0	0	0	0	0	0	0	0	0	0	0	0	0	0	0	27	Basidiomycota	Agaricomycetes	Agaricales	Hydnangiaceae	Laccaria	Symbiotroph	Ectomycorrhizal	med_smooth	99.322	3.24e-151
OTU87	76	0	0	0	76	0	13	77	0	0	0	0	0	0	0	1	0	68	0	78	0	0	0	0	0	2	0	0	653	1	166	1211	Basidiomycota	Agaricomycetes	Russulales	Russulaceae	Russula	Symbiotroph	Ectomycorrhizal	med_smooth	98.394	6.56e-123
OTU92	0	0	0	0	370	0	677	32	0	0	0	0	0	0	0	0	0	0	0	0	0	0	0	0	0	0	0	0	0	0	0	1079	Basidiomycota	Agaricomycetes	Russulales	Russulaceae	Russula	Symbiotroph	Ectomycorrhizal	med_smooth	99.561	2.93e-116
OTU120	0	0	0	0	38	0	171	131	0	0	2	0	0	0	0	0	0	0	0	0	0	2	3	63	38	0	0	0	1	20	8	477	Basidiomycota	Agaricomycetes	Russulales	Russulaceae	Russula	Symbiotroph	Ectomycorrhizal	med_smooth	100	4.86e-129
OTU196	0	0	0	0	0	0	0	0	0	0	0	0	0	0	0	0	0	0	0	0	0	0	0	347	1	0	0	0	0	0	0	348	Basidiomycota	Agaricomycetes	Russulales	Russulaceae	Russula	Symbiotroph	Ectomycorrhizal	med_smooth	99.552	6.1e-113
OTU732	0	0	0	0	0	0	56	0	0	0	0	0	0	0	0	0	0	0	0	0	0	0	0	0	0	0	0	0	0	0	0	56	Basidiomycota	Agaricomycetes	Russulales	Russulaceae	Russula	Symbiotroph	Ectomycorrhizal	med_smooth	99.6	6.64e-128
OTU687	31	0	0	0	0	0	0	0	0	0	0	0	0	0	0	0	0	0	0	0	0	0	0	0	0	0	0	0	0	0	0	31	Basidiomycota	Agaricomycetes	Russulales	Russulaceae	Russula	Symbiotroph	Ectomycorrhizal	med_smooth	100	1.41e-124
OTU1420	0	0	0	0	15	0	3	0	0	0	0	0	0	0	0	0	0	0	0	0	0	0	0	0	0	0	0	0	0	0	0	18	Basidiomycota	Agaricomycetes	Russulales	Russulaceae	Russula	Symbiotroph	Ectomycorrhizal	med_smooth	98.291	1.3e-114
OTU1498	0	0	0	0	0	0	0	0	0	0	0	0	0	0	0	0	0	0	0	0	0	16	0	0	0	0	0	0	0	0	0	16	Basidiomycota	Agaricomycetes	Thelephorales	Thelephoraceae	Thelephora	Symbiotroph	Ectomycorrhizal	med_smooth	97.97	5.21e-94
OTU3478	0	0	0	0	4	0	0	0	1	0	1	0	0	0	0	0	0	0	0	0	0	0	0	0	0	0	0	0	0	0	0	6	Basidiomycota	Agaricomycetes	Thelephorales	Thelephoraceae	Thelephora	Symbiotroph	Ectomycorrhizal	med_smooth	100	1.37e-119
OTU4798	0	0	0	0	0	0	1	0	0	1	0	0	0	0	0	0	0	0	0	0	0	0	0	0	0	0	0	0	0	0	0	2	Basidiomycota	Agaricomycetes	Thelephorales	Thelephoraceae	Thelephora	Symbiotroph	Ectomycorrhizal	med_smooth	94.466	6.52e-108
OTU1300	0	0	0	0	0	0	0	0	0	0	0	0	0	0	0	0	0	0	0	0	0	0	0	12	0	0	0	0	0	0	0	12	Ascomycota	Dothideomycetes	Dothideomycetes_ord_Incertae_sedis	Gloniaceae	Cenococcum	Symbiotroph	Ectomycorrhizal	short	96.739	1.41e-83
OTU53	0	0	2	0	2	0	8	0	0	0	0	0	0	0	0	0	1	0	0	0	451	1	1755	0	992	0	0	0	0	0	0	3212	Basidiomycota	Agaricomycetes	Cantharellales	Clavulinaceae	Clavulina	Symbiotroph	Ectomycorrhizal	short	96.667	4e-110
OTU931	0	0	0	0	0	0	0	0	0	0	0	1	2	0	0	0	0	0	0	0	0	10	0	0	0	0	0	3	12	0	0	28	Basidiomycota	Agaricomycetes	Cantharellales	Clavulinaceae	Clavulina	Symbiotroph	Ectomycorrhizal	short	94.422	8.6e-107
OTU1107	0	0	0	0	0	0	0	0	0	0	0	0	0	7	0	0	6	0	0	3	0	11	0	0	0	0	0	0	0	0	0	27	Basidiomycota	Agaricomycetes	Cantharellales	Clavulinaceae	Clavulina	Symbiotroph	Ectomycorrhizal	short	98.729	8.16e-117
OTU286	0	0	0	0	0	0	0	132	0	0	0	0	0	0	0	0	0	0	0	0	0	0	0	0	0	0	0	0	0	0	0	132	Ascomycota	Eurotiomycetes	Eurotiales	Elaphomycetaceae	Elaphomyces	Symbiotroph	Ectomycorrhizal	short	100	3.85e-130
OTU21	57	0	0	0	284	1	79	1366	17	170	0	202	15	0	1	0	0	0	24	0	2	26	72	242	331	0	1	0	142	23	24	3079	Ascomycota	Pezizomycetes	Pezizales	Pyronemataceae	Genea	Symbiotroph	Ectomycorrhizal	short	100	1.99e-97
OTU30	1721	1	0	0	0	0	0	0	0	0	0	0	0	0	0	1	0	0	0	0	0	0	0	0	0	0	0	0	0	0	359	2082	Basidiomycota	Agaricomycetes	Agaricales	Inocybaceae	Inocybe	Symbiotroph	Ectomycorrhizal	short	100	5.75e-103
OTU391	0	0	0	0	63	0	0	0	0	0	0	0	0	0	0	0	0	0	0	0	0	0	0	0	25	0	0	0	0	0	0	88	Basidiomycota	Agaricomycetes	Agaricales	Inocybaceae	Inocybe	Symbiotroph	Ectomycorrhizal	short	100	3.38e-100
OTU780	0	0	0	0	30	0	0	0	0	0	0	0	0	0	0	0	0	0	0	0	0	0	0	0	0	0	0	0	1	0	0	31	Ascomycota	Pezizomycetes	Pezizales	Tuberaceae	Tuber	Symbiotroph	Ectomycorrhizal	short	100	2.66e-70
OTU603	7	20	18	9	8	38	3	6	4	46	0	35	11	3	20	47	11	31	13	1	15	6	0	7	0	39	59	87	11	0	8	563	Ascomycota	Pezizomycetes	Pezizales	Discinaceae	Hydnotrya	Symbiotroph	Ectomycorrhizal	contact	99.687	1.03e-166
OTU4213	0	0	0	0	0	0	0	0	0	0	0	0	0	0	0	0	0	0	0	0	0	0	2	0	0	0	0	0	0	0	0	2	Ascomycota	Pezizomycetes	Pezizales	Pezizaceae	Terfezia	Symbiotroph	Ectomycorrhizal	unknown	98.739	6.23e-118
OTU1462	0	0	0	0	0	0	0	0	0	0	0	0	0	0	0	0	0	0	0	0	0	0	0	0	0	0	0	0	19	1	0	20	Ascomycota	Sordariomycetes	Hypocreales	Nectriaceae	Cosmospora	Biotroph	Mycoparasite		98.378	1.52e-88
OTU1580	0	0	1	0	0	0	0	0	1	6	0	0	0	0	0	1	0	0	0	0	0	0	0	0	0	0	6	0	1	0	0	16	Ascomycota	Sordariomycetes	Hypocreales	Hypocreaceae	Hypomyces	Biotroph	Mycoparasite		99.517	1.27e-104
OTU2333	0	0	0	0	0	0	3	0	1	2	0	0	0	4	4	0	2	0	1	0	0	0	0	0	0	0	4	0	0	0	0	21	Zoopagomycota	Zoopagomycetes	Zoopagales	Piptocephalidaceae	Syncephalis	Biotroph	Mycoparasite		97.744	1.98e-128
OTU2745	0	0	0	0	1	0	0	0	1	0	0	0	0	0	0	0	0	0	0	0	0	0	0	0	0	0	0	0	0	0	0	2	Basidiomycota	Tremellomycetes	Tremellales	Tremellaceae	Tremella	Biotroph	Mycoparasite		98.256	7.55e-81
OTU2748	0	0	0	0	0	0	0	0	0	0	0	0	0	0	0	0	0	0	0	0	0	0	0	0	0	0	0	0	1	0	0	1	Ascomycota	Leotiomycetes	Leotiomycetes_ord_Incertae_sedis	Leotiomycetes_fam_Incertae_sedis	Xylogone	Biotroph	Mycoparasite		100	4.59e-99
OTU2796	0	0	0	0	0	0	0	0	0	2	0	0	0	0	0	0	0	0	0	0	0	0	0	0	0	0	0	1	0	0	0	3	Ascomycota	Sordariomycetes	Hypocreales	Hypocreaceae	Hypomyces	Biotroph	Mycoparasite		96.552	7.54e-92
OTU3043	0	0	2	0	0	0	0	0	0	0	1	0	0	0	0	0	0	0	0	0	0	0	0	0	0	1	0	0	0	0	0	4	Zoopagomycota	Zoopagomycetes	Zoopagales	Piptocephalidaceae	Syncephalis	Biotroph	Mycoparasite		98.507	7.16e-133
OTU623	0	0	0	0	0	0	0	0	0	0	0	0	0	0	0	0	0	0	0	0	0	0	0	0	1	0	0	0	0	0	0	1	Basidiomycota	Tremellomycetes	Tremellales	Tremellaceae	Tremella	Biotroph	Mycoparasite		98.077	1.6e-72
OTU702	0	0	0	0	0	0	0	0	0	0	0	0	0	0	0	0	3	0	0	0	0	0	0	0	0	0	0	0	0	0	0	3	Basidiomycota	Microbotryomycetes	Sporidiobolales	Sporidiobolaceae	Sporobolomyces	Biotroph	Mycoparasite		98.352	6.92e-87
OTU1141	0	0	0	0	0	0	0	0	0	0	0	0	0	0	0	0	0	1	0	0	0	0	0	0	0	0	0	0	0	0	0	1	Ascomycota	Sordariomycetes	Glomerellales	Plectosphaerellaceae	Plectosphaerella	Biotroph	Plant_pathogen		98.438	1.79e-92
OTU1152	0	0	1	0	0	0	0	0	0	0	0	0	0	0	0	0	0	0	0	0	0	0	0	0	0	0	0	0	0	0	0	1	Ascomycota	Sordariomycetes	Hypocreales	Nectriaceae	Fusarium	Biotroph	Plant_pathogen		100	4e-99
OTU1238	0	0	0	0	0	0	1	0	0	0	0	0	0	0	0	0	0	0	0	0	0	0	0	0	0	0	0	0	0	6	0	7	Olpidiomycota	Olpidiomycetes	Olpidiales	Olpidiaceae	Olpidium	Biotroph	Plant_pathogen		95.69	5.7e-47
OTU127	0	0	0	0	0	0	0	0	1	2	1	0	0	0	0	0	0	0	0	0	0	1	0	0	3	0	0	0	0	0	0	8	Ascomycota	Dothideomycetes	Pleosporales	Didymellaceae	Epicoccum	Biotroph	Plant_pathogen		100	8.49e-91
OTU1305	0	0	0	0	0	10	0	0	0	0	0	0	0	0	0	0	5	0	0	0	0	0	0	0	0	0	0	0	0	0	2	17	Ascomycota	Dothideomycetes	Pleosporales	Phaeosphaeriaceae	Mycopappus	Biotroph	Plant_pathogen		92.823	7.34e-82
OTU1388	0	0	0	0	0	0	0	0	0	0	0	0	0	1	0	0	0	0	0	1	0	0	0	0	0	0	0	0	0	1	0	3	Ascomycota	Dothideomycetes	Capnodiales	Mycosphaerellaceae	Mycocentrospora	Biotroph	Plant_pathogen		100	8.46e-86
OTU1765	0	0	0	0	0	3	0	0	0	0	0	0	0	0	0	0	0	0	0	0	0	0	0	0	0	0	0	0	0	0	0	3	Entorrhizomycota	Entorrhizomycetes	Entorrhizales	Entorrhizaceae	Entorrhiza	Biotroph	Plant_pathogen		93.158	1.22e-74
OTU182	0	0	1	0	0	0	1	0	1	1	0	1	0	0	0	1	1	1	0	0	1	0	0	1	0	0	0	0	0	0	0	10	Ascomycota	Dothideomycetes	Capnodiales	Mycosphaerellaceae	Mycosphaerella	Biotroph	Plant_pathogen		100	2.45e-106
OTU1863	0	0	0	0	0	0	0	0	0	0	0	0	0	0	0	0	0	0	0	0	0	0	0	0	0	0	0	0	0	5	0	5	Ascomycota	Dothideomycetes	Venturiales	Venturiaceae	Cylindrosympodium	Biotroph	Plant_pathogen		95	8.54e-76
OTU2215	0	0	0	0	0	0	0	0	0	0	1	0	0	1	0	1	0	0	0	0	0	0	0	0	0	0	0	0	0	0	0	3	Ascomycota	Sordariomycetes	Xylariales	Sporocadaceae	Pestalotiopsis	Biotroph	Plant_pathogen		99.387	2.95e-80
OTU230	0	0	0	0	0	0	0	0	5	1	95	0	2	0	0	11	0	0	0	0	0	0	0	0	0	0	0	0	0	0	0	114	Ascomycota	Sordariomycetes	Hypocreales	Bionectriaceae	Clonostachys	Biotroph	Plant_pathogen		100	3.27e-95
OTU251	0	0	0	0	0	0	0	1	0	0	0	0	0	0	0	6	0	0	0	0	0	0	0	0	0	0	0	0	0	1	0	8	Ascomycota	Sordariomycetes	Hypocreales	Bionectriaceae	Clonostachys	Biotroph	Plant_pathogen		100	1.17e-94
OTU2565	0	0	0	0	1	0	0	0	1	0	0	1	0	0	0	0	0	0	0	0	0	0	0	0	0	1	0	0	0	0	1	5	Ascomycota	Leotiomycetes	Helotiales	Sclerotiniaceae	Ciborinia	Biotroph	Plant_pathogen		100	5.43e-98
OTU2640	0	0	0	0	0	3	0	0	0	0	0	0	0	0	0	1	0	0	0	0	0	0	0	0	0	1	0	0	0	0	0	5	Ascomycota	Sordariomycetes	Hypocreales	Nectriaceae	Ilyonectria	Biotroph	Plant_pathogen		99.394	2.31e-81
OTU2867	0	0	0	0	0	0	0	0	0	0	0	0	0	0	0	0	0	0	0	0	0	0	0	1	0	0	1	0	0	0	0	2	Ascomycota	Sordariomycetes	Hypocreales	Nectriaceae	Volutella	Biotroph	Plant_pathogen		92.271	5.64e-78
OTU2902	0	0	0	0	0	1	0	0	0	0	0	0	0	0	0	1	0	1	0	0	0	1	0	0	0	0	0	0	0	0	0	4	Ascomycota	Sordariomycetes	Hypocreales	Bionectriaceae	Clonostachys	Biotroph	Plant_pathogen		95.161	3.23e-50
OTU3004	0	0	0	0	0	0	0	0	1	0	0	0	0	0	0	0	0	0	0	0	0	0	0	0	0	0	0	0	0	2	0	3	Ascomycota	Leotiomycetes	Helotiales	Sclerotiniaceae	Ciboria	Biotroph	Plant_pathogen		100	8.32e-76
OTU3059	0	0	0	0	0	0	0	0	1	0	0	0	0	0	0	0	0	0	0	0	0	0	0	0	0	0	0	0	0	0	0	1	Ascomycota	Sordariomycetes	Microascales	Ceratocystidaceae	Ceratocystis	Biotroph	Plant_pathogen		87.755	2.09e-57
OTU323	4	0	0	0	0	0	0	0	0	0	0	1	0	22	11	56	0	0	0	0	0	0	0	0	0	0	0	0	0	0	0	94	Ascomycota	Leotiomycetes	Helotiales	Sclerotiniaceae	Stromatinia	Biotroph	Plant_pathogen		94.949	1.22e-84
OTU355	0	0	5	0	3	4	2	1	2	2	1	2	0	4	1	4	2	17	19	1	0	4	1	0	0	12	10	4	0	2	1	104	Ascomycota	Dothideomycetes	Pleosporales	Didymellaceae	Phoma	Biotroph	Plant_pathogen		99.074	2.12e-107
OTU376	0	0	0	0	0	0	0	0	1	6	0	79	6	0	28	0	0	0	7	0	0	0	0	0	0	0	0	0	0	0	0	127	Basidiomycota	Agaricomycetes	Polyporales	Coriolaceae	Rigidoporus	Biotroph	Plant_pathogen		98.425	3.77e-125
OTU3761	0	0	0	0	0	2	0	0	0	0	0	0	0	0	0	0	0	0	0	0	0	0	0	0	0	0	0	0	0	0	0	2	Ascomycota	Sordariomycetes	Ophiostomatales	Ophiostomataceae	Sporothrix	Biotroph	Plant_pathogen		90.148	5.96e-68
OTU392	1	17	33	3	2	4	3	6	6	22	4	2	2	0	1	12	0	0	0	0	0	0	0	0	2	17	0	0	0	2	1	140	Ascomycota	Dothideomycetes	Venturiales	Venturiaceae	Venturia	Biotroph	Plant_pathogen		99.038	5.41e-103
OTU4222	0	0	0	0	0	0	0	0	0	0	0	0	0	0	0	0	0	0	0	0	0	0	0	0	0	1	0	0	0	0	0	1	Ascomycota	Dothideomycetes	Botryosphaeriales	Botryosphaeriaceae	Dothiorella	Biotroph	Plant_pathogen		100	4.26e-104
OTU4252	0	0	0	0	0	0	0	0	0	1	0	0	0	0	0	0	0	0	0	0	0	0	0	0	0	0	0	0	0	0	0	1	Ascomycota	Leotiomycetes	Helotiales	Sclerotiniaceae	Dumontinia	Biotroph	Plant_pathogen		98.515	1.87e-97
OTU429	1	0	0	1	0	1	0	0	1	0	7	8	23	0	0	0	0	0	0	0	0	0	0	0	0	0	0	0	0	0	0	42	Ascomycota	Dothideomycetes	Pleosporales	Phaeosphaeriaceae	Mycopappus	Biotroph	Plant_pathogen		93.333	4.41e-84
OTU45	0	0	0	0	0	1	0	0	0	0	2	1	0	1	0	2	3	2	1	0	0	12	0	0	13	3	0	0	0	0	0	41	Ascomycota	Dothideomycetes	Pleosporales	Didymellaceae	Didymella	Biotroph	Plant_pathogen		100	1.39e-88
OTU4786	0	0	0	0	0	0	0	0	0	0	1	0	0	0	0	0	0	0	0	0	0	0	0	0	0	0	0	0	0	0	0	1	Ascomycota	Sordariomycetes	Hypocreales	Nectriaceae	Volutella	Biotroph	Plant_pathogen		97.059	1.06e-59
OTU48	7	16	115	12	11	38	8	30	12	25	37	205	52	16	30	76	25	17	20	8	6	10	2	4	5	22	13	79	14	13	12	940	Ascomycota	Sordariomycetes	Hypocreales	Bionectriaceae	Clonostachys	Biotroph	Plant_pathogen		96.757	3.8e-84
OTU4845	0	1	0	0	0	0	0	0	0	0	0	0	0	0	0	0	0	0	0	0	0	0	0	0	0	0	0	0	0	0	0	1	Basidiomycota	Agaricomycetes	Polyporales	Coriolaceae	Meripilus	Biotroph	Plant_pathogen		100	8.55e-127
OTU578	0	0	0	0	0	1	0	0	0	1	0	0	0	4	7	3	0	0	1	0	0	0	0	0	1	0	1	0	1	0	0	20	Ascomycota	Sordariomycetes	Hypocreales	Nectriaceae	Neonectria	Biotroph	Plant_pathogen		100	8.24e-86
OTU850	0	0	0	7	0	0	0	0	0	0	1	0	0	0	0	0	0	0	0	0	0	0	0	0	0	0	0	0	0	0	0	8	Basidiomycota	Agaricomycetes	Hymenochaetales	Rickenellaceae	Rickenella	Biotroph	Plant_pathogen		98.944	6.86e-143
OTU851	0	0	0	0	0	20	0	0	0	0	1	0	5	0	0	2	0	0	0	0	0	0	0	0	0	0	0	0	0	0	2	30	Ascomycota	Sordariomycetes	Glomerellales	Plectosphaerellaceae	Verticillium	Biotroph	Plant_pathogen		96.703	6.56e-82
OTU88	0	0	1	0	0	0	0	0	0	0	0	0	0	0	0	0	0	0	0	0	0	0	0	0	1	0	0	0	0	2	0	4	Ascomycota	Dothideomycetes	Pleosporales	Didymellaceae	Didymella	Biotroph	Plant_pathogen		100	1.39e-88
OTU891	0	0	0	0	0	0	0	0	0	0	0	2	0	3	0	0	0	0	0	0	0	0	0	0	0	1	0	0	0	0	0	6	Ascomycota	Leotiomycetes	Helotiales	Sclerotiniaceae	Sclerotinia	Biotroph	Plant_pathogen		91.748	4.33e-74
OTU4623	0	0	0	0	1	0	0	0	0	0	0	0	0	0	0	0	0	0	0	0	0	0	0	0	0	0	0	0	0	0	0	1	Basidiomycota	Dacrymycetes	Dacrymycetales	Dacrymycetaceae	Calocera	Saprotroph	Saprotroph-brownrot		88.344	4.22e-48
OTU1023	0	0	0	0	0	6	0	0	0	0	0	5	1	45	70	6	41	14	25	6	0	11	0	0	1	0	0	49	0	14	2	296	Mortierellomycota	Mortierellomycetes	Mortierellales	Mortierellaceae	Mortierella	Saprotroph	Saprotroph-filamentous		98.404	3.15e-90
OTU1024	0	0	0	0	0	0	0	0	0	0	0	0	0	21	0	0	0	1	0	0	0	0	0	0	0	0	0	0	0	0	0	22	Basidiomycota	Agaricomycetes	Agaricales	Tricholomataceae	Megacollybia	Saprotroph	Saprotroph-filamentous		99.671	2.05e-158
OTU1030	0	0	1	0	0	0	0	2	0	0	0	0	0	2	0	0	0	1	1	0	0	1	0	1	2	0	16	0	10	0	0	37	Ascomycota	Leotiomycetes	Helotiales	Helotiaceae	Meliniomyces	Saprotroph	Saprotroph-filamentous		92.344	4.38e-80
OTU1031	0	0	0	0	0	0	0	0	0	0	0	1	0	2	4	0	0	0	0	3	1	0	0	1	1	0	0	3	0	0	0	16	Ascomycota	Eurotiomycetes	Chaetothyriales	Herpotrichiellaceae	Capronia	Saprotroph	Saprotroph-filamentous		97.368	2.25e-107
OTU1061	1	1	2	0	3	7	1	7	9	7	9	39	34	71	3	26	1	6	3	2	2	14	0	1	0	0	0	40	0	45	0	334	Ascomycota	Leotiomycetes	Helotiales	Helotiales_fam_Incertae_sedis	Tetrachaetum	Saprotroph	Saprotroph-filamentous		97.03	1.99e-92
OTU1111	2	0	3	0	0	0	3	1	0	0	0	1	1	0	0	0	0	0	0	0	0	0	4	0	0	7	1	0	0	0	1	24	Ascomycota	Sordariomycetes	Hypocreales	Hypocreaceae	Trichoderma	Saprotroph	Saprotroph-filamentous		98.367	3.78e-120
OTU1137	0	0	0	0	0	1	0	0	0	0	0	0	0	0	0	0	0	0	0	0	1	0	0	0	0	0	0	1	0	0	0	3	Ascomycota	Eurotiomycetes	Eurotiales	Aspergillaceae	Aspergillus	Saprotroph	Saprotroph-filamentous		98.913	1.31e-89
OTU1159	0	3	1	0	0	3	1	0	4	3	0	4	0	0	1	3	0	0	0	0	6	0	0	0	1	1	0	2	0	0	0	33	Basidiomycota	Agaricomycetes	Agaricales	Entolomataceae	Entoloma	Saprotroph	Saprotroph-filamentous		100	4.06e-140
OTU1163	0	0	0	0	0	0	0	0	0	0	0	0	0	0	0	1	0	0	0	0	0	0	0	0	0	0	0	0	0	1	0	2	Ascomycota	Leotiomycetes	Helotiales	Helotiaceae	Hymenoscyphus	Saprotroph	Saprotroph-filamentous		94.17	2e-92
OTU118	0	0	0	0	2	0	0	0	4	0	0	6	0	1	1	1	0	1	0	0	0	3	0	2	15	2	0	0	0	5	0	43	Ascomycota	Dothideomycetes	Capnodiales	Cladosporiaceae	Cladosporium	Saprotroph	Saprotroph-filamentous		96.396	8.93e-101
OTU1186	0	0	0	0	0	0	0	0	0	1	0	0	1	0	0	0	0	0	0	0	0	0	0	0	0	0	0	0	0	1	0	3	Basidiomycota	Agaricomycetes	Agaricales	Entolomataceae	Entoloma	Saprotroph	Saprotroph-filamentous		98.462	5.32e-129
OTU12	56	429	297	106	256	363	377	193	142	148	62	148	116	22	15	299	1	55	98	8	80	108	79	90	34	311	290	344	300	398	334	5559	Mortierellomycota	Mortierellomycetes	Mortierellales	Mortierellaceae	Mortierella	Saprotroph	Saprotroph-filamentous		99.49	5.4e-98
OTU1205	0	0	0	1	0	0	0	0	0	0	0	0	0	0	0	0	0	0	0	0	0	0	0	0	0	0	0	0	0	0	0	1	Basidiomycota	Wallemiomycetes	Wallemiales	Wallemiales_fam_Incertae_sedis	Wallemia	Saprotroph	Saprotroph-filamentous		99.32	2.06e-71
OTU1212	0	8	1	0	0	1	1	0	0	0	0	0	0	0	0	7	0	0	0	0	0	0	0	0	0	0	0	0	0	0	0	18	Ascomycota	Leotiomycetes	Helotiales	Helotiaceae	Meliniomyces	Saprotroph	Saprotroph-filamentous		97.845	7.92e-112
OTU122	160	8	0	13	0	19	0	0	8	0	0	1	17	0	0	0	0	36	0	65	0	0	0	34	0	0	0	0	0	0	1	362	Ascomycota	Archaeorhizomycetes	Archaeorhizomycetales	Archaeorhizomycetaceae	Archaeorhizomyces	Saprotroph	Saprotroph-filamentous		95.322	2.06e-71
OTU123	2	3	8	6	0	6	0	0	2	12	148	30	29	2	6	34	10	34	13	1	0	0	0	0	0	9	17	0	0	4	4	380	Ascomycota	Leotiomycetes	Helotiales	Leotiaceae	Pezoloma	Saprotroph	Saprotroph-filamentous		99.5	9.36e-101
OTU128	4	5	8	1	0	46	1	3	3	5	4	15	5	29	27	17	16	16	1	16	3	26	1	1	11	5	9	94	3	12	1	388	Ascomycota	Eurotiomycetes	Chaetothyriales	Herpotrichiellaceae	Exophiala	Saprotroph	Saprotroph-filamentous		96.07	6.26e-103
OTU1282	0	0	0	0	0	1	1	0	5	3	0	0	0	0	0	0	0	0	0	0	0	0	0	0	0	1	0	0	0	0	0	11	Ascomycota	Leotiomycetes	Leotiomycetes_ord_Incertae_sedis	Leotiomycetes_fam_Incertae_sedis	Scytalidium	Saprotroph	Saprotroph-filamentous		100	5.75e-103
OTU1293	0	0	0	0	0	1	0	0	0	0	1	0	0	0	0	2	0	0	0	0	0	0	0	0	0	0	0	0	0	2	0	6	Basidiomycota	Agaricomycetes	Agaricales	Psathyrellaceae	Coprinellus	Saprotroph	Saprotroph-filamentous		99.625	7.08e-138
OTU1312	0	0	0	4	0	0	0	1	1	0	0	0	0	1	1	0	0	0	0	0	0	0	0	0	0	1	1	0	0	0	0	10	Ascomycota	Eurotiomycetes	Eurotiales	Aspergillaceae	Penicillium	Saprotroph	Saprotroph-filamentous		100	4.46e-104
OTU1316	0	0	0	0	0	0	0	0	0	0	0	0	0	0	0	0	0	0	0	0	0	0	0	0	0	2	0	0	0	0	0	2	Ascomycota	Leotiomycetes	Helotiales	Hyaloscyphaceae	Arachnopeziza	Saprotroph	Saprotroph-filamentous		100	2.98e-121
OTU133	4	15	0	4	24	9	2	55	0	9	0	28	9	27	36	9	23	40	13	14	39	74	3	3	23	5	67	7	15	51	15	623	Mortierellomycota	Mortierellomycetes	Mortierellales	Mortierellaceae	Mortierella	Saprotroph	Saprotroph-filamentous		98.352	2.5e-86
OTU1352	0	0	0	0	0	0	0	0	0	0	0	0	0	2	0	0	2	0	0	0	0	0	0	0	0	0	0	1	0	0	0	5	Ascomycota	Leotiomycetes	Helotiales	Hyaloscyphaceae	Arachnopeziza	Saprotroph	Saprotroph-filamentous		97.087	9.56e-96
OTU1354	0	1	0	0	0	0	0	0	0	0	0	0	0	0	0	0	0	0	0	0	0	0	0	0	0	0	0	0	0	0	0	1	Mortierellomycota	Mortierellomycetes	Mortierellales	Mortierellaceae	Mortierella	Saprotroph	Saprotroph-filamentous		96.04	1.12e-89
OTU136	0	0	0	0	0	0	0	0	0	0	0	0	0	0	0	0	0	0	0	0	0	0	0	0	1	0	0	0	0	0	0	1	Ascomycota	Eurotiomycetes	Eurotiales	Aspergillaceae	Penicillium	Saprotroph	Saprotroph-filamentous		99.065	7.45e-107
OTU1365	0	0	0	0	0	0	0	0	0	1	0	0	0	0	0	0	0	0	0	0	0	0	0	0	0	2	0	0	0	0	0	3	Ascomycota	Dothideomycetes	Dothideales	Aureobasidiaceae	Aureobasidium	Saprotroph	Saprotroph-filamentous		100	2.73e-111
OTU1398	0	0	0	0	0	1	3	0	0	0	0	0	6	0	0	0	0	0	0	0	0	0	0	1	1	0	2	0	4	0	0	18	Ascomycota	Sordariomycetes	Chaetosphaeriales	Chaetosphaeriaceae	Chaetosphaeria	Saprotroph	Saprotroph-filamentous		98.964	3.36e-95
OTU1429	0	0	0	0	0	0	0	0	0	0	0	0	0	0	0	1	0	0	0	0	0	0	0	0	0	0	0	0	0	0	0	1	Ascomycota	Leotiomycetes	Helotiales	Helotiaceae	Idriella	Saprotroph	Saprotroph-filamentous		92.473	8.65e-71
OTU1435	0	0	0	0	0	1	1	0	0	0	0	0	0	0	0	8	0	0	0	0	0	0	0	0	0	0	1	1	1	0	0	13	Mortierellomycota	Mortierellomycetes	Mortierellales	Mortierellaceae	Mortierella	Saprotroph	Saprotroph-filamentous		98.324	8.64e-86
OTU1458	0	0	0	0	0	0	0	0	1	0	0	1	0	0	0	0	0	3	1	0	0	0	0	0	0	0	0	0	0	7	1	14	Mortierellomycota	Mortierellomycetes	Mortierellales	Mortierellaceae	Mortierella	Saprotroph	Saprotroph-filamentous		96.791	1.16e-84
OTU1494	0	0	0	0	6	0	0	1	0	0	0	0	0	0	0	0	0	0	0	0	0	0	0	0	0	0	0	0	0	0	0	7	Mortierellomycota	Mortierellomycetes	Mortierellales	Mortierellaceae	Mortierella	Saprotroph	Saprotroph-filamentous		99.545	7.69e-112
OTU1507	0	0	0	0	0	0	0	0	0	0	0	0	0	0	0	0	0	0	0	0	0	0	0	0	7	0	0	0	0	0	0	7	Mortierellomycota	Mortierellomycetes	Mortierellales	Mortierellaceae	Mortierella	Saprotroph	Saprotroph-filamentous		100	2.05e-107
OTU154	0	14	64	6	16	33	2	1	8	36	4	2	15	1	20	30	0	10	1	3	5	7	2	0	0	4	2	3	5	25	3	322	Mortierellomycota	Mortierellomycetes	Mortierellales	Mortierellaceae	Mortierella	Saprotroph	Saprotroph-filamentous		98.643	1.56e-108
OTU1540	0	0	0	0	0	0	0	0	0	0	0	1	0	0	0	0	0	1	0	0	0	0	0	0	1	0	0	0	0	0	0	3	Ascomycota	Sordariomycetes	Chaetosphaeriales	Chaetosphaeriaceae	Dictyochaeta	Saprotroph	Saprotroph-filamentous		100	8.8e-91
OTU157	3	0	0	0	0	0	0	0	0	0	0	0	0	17	77	0	54	25	10	15	0	98	0	5	13	0	2	73	1	17	0	410	Mortierellomycota	Mortierellomycetes	Mortierellales	Mortierellaceae	Mortierella	Saprotroph	Saprotroph-filamentous		100	1.86e-87
OTU1572	0	0	0	0	0	0	0	0	0	0	0	0	0	1	0	0	0	0	0	0	0	0	0	0	0	0	0	0	0	0	0	1	Ascomycota	Leotiomycetes	Phacidiales	Bulgariaceae	Bulgaria	Saprotroph	Saprotroph-filamentous		99.476	9.25e-96
OTU1616	0	0	0	0	0	0	0	0	0	0	0	1	0	1	0	0	0	0	0	0	0	0	0	0	0	0	0	0	0	0	0	2	Ascomycota	Leotiomycetes	Helotiales	Hyaloscyphaceae	Gyoerffyella	Saprotroph	Saprotroph-filamentous		97.044	4.22e-94
OTU162	0	0	1	0	0	1	0	1	5	1	4	1	1	0	1	1	1	1	1	0	0	0	1	0	2	0	2	0	1	2	0	28	Ascomycota	Leotiomycetes	Leotiomycetes_ord_Incertae_sedis	Pseudeurotiaceae	Geomyces	Saprotroph	Saprotroph-filamentous		100	1.23e-109
OTU1681	0	0	0	0	0	0	0	0	0	0	12	0	0	0	0	0	0	0	0	0	0	0	0	0	0	0	0	0	0	0	0	12	Basidiomycota	Agaricomycetes	Agaricales	Agaricaceae	Lacrymaria	Saprotroph	Saprotroph-filamentous		99	2.63e-152
OTU1700	0	0	0	0	0	0	0	0	0	0	0	0	0	2	0	0	0	0	0	0	0	0	0	0	0	0	0	0	0	0	0	2	Ascomycota	Eurotiomycetes	Eurotiales	Trichocomaceae	Talaromyces	Saprotroph	Saprotroph-filamentous		97.758	7.74e-107
OTU1717	0	0	0	0	1	0	0	0	0	0	0	1	0	0	0	4	0	0	1	0	0	0	0	1	0	0	0	0	0	0	0	8	Chytridiomycota	Rhizophydiomycetes	Rhizophydiales	Terramycetaceae	Terramyces	Saprotroph	Saprotroph-filamentous		99.438	1.46e-88
OTU174	0	0	0	0	0	0	0	0	1	0	0	0	0	0	0	0	0	0	0	0	0	0	0	0	0	0	0	0	0	0	0	1	Ascomycota	Eurotiomycetes	Eurotiales	Aspergillaceae	Penicillium	Saprotroph	Saprotroph-filamentous		99.535	4.47e-109
OTU1797	0	0	0	0	0	0	0	0	2	0	0	0	0	0	0	0	0	0	0	0	0	0	0	0	0	0	0	0	0	0	0	2	Ascomycota	Pezizomycetes	Pezizales	Ascobolaceae	Ascobolus	Saprotroph	Saprotroph-filamentous		84	3.14e-46
OTU1853	0	0	0	0	0	0	0	0	1	0	0	0	0	0	0	0	0	0	0	0	0	0	0	0	0	0	0	0	2	3	0	6	Ascomycota	Leotiomycetes	Helotiales	Helotiales_fam_Incertae_sedis	Chalara	Saprotroph	Saprotroph-filamentous		100	2.95e-85
OTU186	0	0	0	0	0	0	0	0	1	0	0	0	0	0	0	0	0	0	0	0	0	0	0	0	0	0	0	0	0	0	0	1	Ascomycota	Dothideomycetes	Pleosporales	Didymosphaeriaceae	Paraphaeosphaeria	Saprotroph	Saprotroph-filamentous		93.103	3.05e-91
OTU187	0	0	0	0	0	0	0	0	0	0	0	0	2	0	0	0	0	0	0	0	0	0	0	0	0	0	0	0	0	0	0	2	Ascomycota	Dothideomycetes	Pleosporales	Cucurbitariaceae	Pyrenochaetopsis	Saprotroph	Saprotroph-filamentous		100	1.39e-88
OTU1873	0	0	0	0	0	0	0	0	1	0	0	0	0	0	0	0	0	0	0	0	0	0	0	0	0	0	0	0	0	0	0	1	Ascomycota	Eurotiomycetes	Eurotiales	Aspergillaceae	Penicillium	Saprotroph	Saprotroph-filamentous		97.425	4.49e-109
OTU1899	0	0	0	0	0	0	0	0	0	0	0	0	0	0	0	0	0	0	0	0	0	0	0	0	0	1	0	0	0	0	0	1	Ascomycota	Eurotiomycetes	Chaetothyriales	Herpotrichiellaceae	Cladophialophora	Saprotroph	Saprotroph-filamentous		95.473	8.11e-107
OTU1924	0	0	0	0	0	0	0	0	0	0	0	0	0	1	0	0	0	1	0	0	0	0	0	0	0	0	0	0	0	0	0	2	Ascomycota	Dothideomycetes	Capnodiales	Teratosphaeriaceae	Capnobotryella	Saprotroph	Saprotroph-filamentous		98.256	6.66e-82
OTU1945	0	0	0	0	0	0	0	0	0	0	0	0	0	0	0	0	0	1	0	0	0	0	0	0	1	0	0	0	10	2	0	14	Ascomycota	Dothideomycetes	Pleosporales	Melanommataceae	Herpotrichia	Saprotroph	Saprotroph-filamentous		98.214	1.06e-79
OTU1964	0	0	0	0	0	0	0	0	0	0	0	0	0	0	0	0	0	0	0	0	6	0	0	0	0	0	1	0	2	0	0	9	Ascomycota	Leotiomycetes	Helotiales	Helotiales_fam_Incertae_sedis	Chalara	Saprotroph	Saprotroph-filamentous		99.468	4.24e-94
OTU1972	0	0	0	0	1	0	0	0	0	0	0	0	0	0	0	0	0	0	0	0	0	0	0	0	1	0	0	0	0	0	0	2	Basidiomycota	Tremellomycetes	Filobasidiales	Filobasidiaceae	Filobasidium	Saprotroph	Saprotroph-filamentous		100	6.35e-82
OTU1973	0	0	0	0	0	0	0	1	0	0	0	0	0	0	0	0	0	0	0	0	0	0	0	0	0	0	0	0	0	5	0	6	Ascomycota	Leotiomycetes	Helotiales	Helotiaceae	Cudoniella	Saprotroph	Saprotroph-filamentous		96.651	3.28e-95
OTU1985	0	2	0	1	1	0	0	0	1	1	1	0	0	0	0	0	0	0	0	0	0	0	0	0	0	0	1	0	1	0	0	9	Mortierellomycota	Mortierellomycetes	Mortierellales	Mortierellaceae	Mortierella	Saprotroph	Saprotroph-filamentous		94.681	4.15e-79
OTU2029	0	0	0	0	0	0	0	0	3	0	0	0	0	0	0	0	0	0	0	0	0	0	0	0	0	0	0	0	0	0	0	3	Ascomycota	Leotiomycetes	Helotiales	Helotiales_fam_Incertae_sedis	Cadophora	Saprotroph	Saprotroph-filamentous		99.5	9.57e-101
OTU203	0	0	0	0	0	0	12	0	0	0	0	0	0	0	0	1	0	0	0	0	0	0	0	541	0	0	0	0	1	0	0	555	Basidiomycota	Agaricomycetes	Agaricales	Tricholomataceae	Mycena	Saprotroph	Saprotroph-filamentous		98.582	4.09e-140
OTU2082	0	0	1	0	0	0	0	0	0	0	0	0	0	0	0	0	0	0	0	0	0	0	0	0	0	0	0	1	0	0	0	2	Ascomycota	Leotiomycetes	Helotiales	Myxotrichaceae	Oidiodendron	Saprotroph	Saprotroph-filamentous		97.525	1.23e-94
OTU2108	0	0	0	0	1	0	0	0	0	0	0	0	0	0	0	0	0	0	0	1	0	0	0	0	0	0	1	0	0	1	0	4	Ascomycota	Archaeorhizomycetes	Archaeorhizomycetales	Archaeorhizomycetaceae	Archaeorhizomyces	Saprotroph	Saprotroph-filamentous		100	2.18e-76
OTU2140	0	0	1	0	0	0	0	0	0	0	0	0	0	0	0	0	0	0	0	0	0	0	0	0	0	0	0	0	0	0	0	1	Ascomycota	Sordariomycetes	Chaetosphaeriales	Chaetosphaeriaceae	Chloridium	Saprotroph	Saprotroph-filamentous		100	5.22e-98
OTU2151	0	0	0	0	0	0	0	0	0	0	0	0	0	1	2	0	14	0	0	0	0	0	0	0	0	0	0	0	0	0	0	17	Ascomycota	Sordariomycetes	Sordariales	Lasiosphaeriaceae	Fimetariella	Saprotroph	Saprotroph-filamentous		98.93	7.07e-92
OTU2156	0	1	0	1	0	0	0	0	0	1	0	0	0	0	0	2	0	0	0	0	0	0	0	0	0	0	0	0	0	0	0	5	Ascomycota	Leotiomycetes	Helotiales	Helotiales_fam_Incertae_sedis	Spirosphaera	Saprotroph	Saprotroph-filamentous		93.868	2.62e-86
OTU217	0	0	0	0	0	1	0	0	0	0	0	0	2	0	0	0	0	0	0	0	0	0	0	0	0	1	0	0	0	0	0	4	Ascomycota	Eurotiomycetes	Eurotiales	Aspergillaceae	Penicillium	Saprotroph	Saprotroph-filamentous		100	1.23e-109
OTU2176	0	0	0	0	0	1	0	0	0	0	0	1	0	0	0	0	0	0	0	0	0	0	0	0	0	0	0	0	0	0	0	2	Mucoromycota	Umbelopsidomycetes	Umbelopsidales	Umbelopsidaceae	Umbelopsis	Saprotroph	Saprotroph-filamentous		100	1.61e-113
OTU219	0	0	1	0	0	0	0	0	0	0	0	0	0	0	0	0	0	0	0	0	0	0	0	0	0	2	0	0	0	0	0	3	Ascomycota	Leotiomycetes	Helotiales	Helotiales_fam_Incertae_sedis	Phialocephala	Saprotroph	Saprotroph-filamentous		100	8.13e-81
OTU2203	0	0	0	0	0	0	0	0	0	0	0	4	0	0	0	0	0	0	0	0	0	0	0	0	0	0	0	0	0	0	0	4	Ascomycota	Leotiomycetes	Helotiales	Dermateaceae	Cryptosporiopsis	Saprotroph	Saprotroph-filamentous		96.262	7.32e-97
OTU2226	0	0	0	0	0	0	0	0	0	0	0	0	1	0	0	0	0	0	0	0	0	0	0	0	0	0	0	0	0	0	0	1	Ascomycota	Leotiomycetes	Helotiales	Hyaloscyphaceae	Gyoerffyella	Saprotroph	Saprotroph-filamentous		96.569	1.97e-92
OTU225	0	0	0	0	0	0	0	0	0	0	0	0	0	0	0	0	4	0	0	0	0	0	0	0	0	0	0	0	0	0	24	28	Ascomycota	Archaeorhizomycetes	Archaeorhizomycetales	Archaeorhizomycetaceae	Archaeorhizomyces	Saprotroph	Saprotroph-filamentous		98.864	2.7e-85
OTU2253	0	0	0	0	0	0	0	0	0	0	0	0	0	0	0	0	0	0	0	0	0	0	0	0	0	4	0	0	0	0	0	4	Ascomycota	Pezizomycetes	Pezizales	Pyronemataceae	Scutellinia	Saprotroph	Saprotroph-filamentous		92.727	4.01e-85
OTU2256	0	0	0	0	0	0	0	0	1	0	0	1	2	0	0	0	0	0	0	0	0	0	0	0	0	0	0	0	0	0	1	5	Mortierellomycota	Mortierellomycetes	Mortierellales	Mortierellaceae	Mortierella	Saprotroph	Saprotroph-filamentous		91.163	8.05e-77
OTU2258	0	0	0	0	0	0	0	0	0	0	0	0	0	2	0	0	0	0	0	0	0	0	0	0	0	0	0	0	0	0	0	2	Basidiomycota	Agaricomycetes	Agaricales	Cortinariaceae	Flammulaster	Saprotroph	Saprotroph-filamentous		92.096	7.29e-113
OTU2268	0	0	3	0	0	0	1	0	0	0	0	0	0	0	0	0	0	0	0	0	0	0	0	0	0	0	0	0	0	0	1	5	Mortierellomycota	Mortierellomycetes	Mortierellales	Mortierellaceae	Mortierella	Saprotroph	Saprotroph-filamentous		99.479	2.6e-96
OTU2274	0	0	0	0	0	0	0	0	0	0	0	0	0	0	8	0	0	0	0	0	0	0	0	0	0	0	0	0	0	0	0	8	Ascomycota	Leotiomycetes	Helotiales	Myxotrichaceae	Oidiodendron	Saprotroph	Saprotroph-filamentous		99.495	1.23e-99
OTU2279	0	0	0	3	0	0	0	0	0	0	0	0	0	0	0	0	0	0	0	0	0	0	0	0	0	0	0	0	0	0	0	3	Ascomycota	Leotiomycetes	Helotiales	Hyaloscyphaceae	Calycina	Saprotroph	Saprotroph-filamentous		96.825	2.58e-86
OTU231	0	10	0	0	0	2	0	0	0	0	0	0	0	0	0	124	0	3	0	0	0	0	0	0	0	0	62	0	0	0	49	250	Ascomycota	Archaeorhizomycetes	Archaeorhizomycetales	Archaeorhizomycetaceae	Archaeorhizomyces	Saprotroph	Saprotroph-filamentous		87.342	1.79e-42
OTU235	0	3	4	0	0	3	0	0	1	0	0	3	3	0	2	14	0	0	1	0	2	1	0	0	2	0	0	3	4	8	0	54	Basidiomycota	Agaricomycetes	Phallales	Phallaceae	Phallus	Saprotroph	Saprotroph-filamentous		98.995	5.3e-98
OTU2350	0	0	0	0	0	0	0	0	0	0	0	0	0	0	0	0	0	0	0	0	0	0	0	0	0	4	0	0	0	0	0	4	Ascomycota	Archaeorhizomycetes	Archaeorhizomycetales	Archaeorhizomycetaceae	Archaeorhizomyces	Saprotroph	Saprotroph-filamentous		96.622	1e-64
OTU2362	0	0	0	0	0	0	0	0	0	1	0	0	0	0	0	0	0	5	0	0	0	0	0	0	0	0	0	0	0	1	0	7	Ascomycota	Ascomycota_cls_Incertae_sedis	Ascomycota_ord_Incertae_sedis	Ascomycota_fam_Incertae_sedis	Tetracladium	Saprotroph	Saprotroph-filamentous		100	3.33e-105
OTU2518	0	0	0	0	0	0	0	0	0	0	0	0	0	0	0	0	0	0	0	0	0	0	0	0	3	0	0	0	0	0	0	3	Kickxellomycota	Kickxellomycetes	Kickxellales	Kickxellaceae	Kickxella	Saprotroph	Saprotroph-filamentous		81.569	1.27e-50
OTU2590	0	0	0	0	0	0	0	0	0	0	0	0	0	0	0	1	0	0	0	0	0	0	0	0	0	0	0	0	0	0	1	2	Ascomycota	Leotiomycetes	Helotiales	Hyaloscyphaceae	Lachnellula	Saprotroph	Saprotroph-filamentous		90.323	3.49e-75
OTU2596	0	0	1	0	0	0	0	0	0	0	0	1	0	0	0	0	0	0	0	0	0	0	0	0	0	0	0	1	2	1	0	6	Basidiomycota	Agaricomycetes	Cantharellales	Ceratobasidiaceae	Ceratobasidium	Saprotroph	Saprotroph-filamentous		100	3.66e-120
OTU2608	0	0	0	0	0	0	0	0	1	0	3	1	0	0	0	0	0	0	0	0	0	0	0	0	0	0	0	0	0	0	0	5	Ascomycota	Leotiomycetes	Helotiales	Rutstroemiaceae	Lambertella	Saprotroph	Saprotroph-filamentous		99.502	2.67e-101
OTU2656	0	0	0	0	0	0	0	0	0	0	0	3	0	0	0	0	0	0	0	0	0	0	0	0	0	0	0	0	0	0	0	3	Entomophthoromycota	Basidiobolomycetes	Basidiobolales	Basidiobolaceae	Basidiobolus	Saprotroph	Saprotroph-filamentous		97.537	9.77e-96
OTU2675	0	0	0	0	0	0	0	0	1	0	0	0	0	0	0	0	0	0	0	0	0	0	0	0	0	0	0	0	0	0	0	1	Ascomycota	Leotiomycetes	Leotiomycetes_ord_Incertae_sedis	Pseudeurotiaceae	Geomyces	Saprotroph	Saprotroph-filamentous		98.214	4.43e-109
OTU27	0	0	0	0	0	1	0	0	0	0	2	0	0	0	0	1	0	0	0	0	0	0	0	0	0	0	0	1	0	0	0	5	Ascomycota	Sordariomycetes	Hypocreales	Hypocreaceae	Trichoderma	Saprotroph	Saprotroph-filamentous		100	2.75e-116
OTU2704	0	0	0	0	0	0	0	0	0	0	0	0	0	0	0	2	0	0	0	0	0	0	0	0	0	0	0	0	0	0	0	2	Ascomycota	Leotiomycetes	Helotiales	Helotiaceae	Hymenoscyphus	Saprotroph	Saprotroph-filamentous		86.275	4.41e-54
OTU273	0	3	4	4	3	18	6	1	7	3	3	16	47	1	0	9	0	2	4	0	0	12	5	2	3	1	0	5	5	8	5	177	Mortierellomycota	Mortierellomycetes	Mortierellales	Mortierellaceae	Mortierella	Saprotroph	Saprotroph-filamentous		97.838	7.05e-87
OTU2756	0	0	0	0	0	0	0	1	0	0	0	0	0	0	0	1	0	0	0	0	0	0	1	0	0	0	0	1	0	0	0	4	Ascomycota	Eurotiomycetes	Chaetothyriales	Herpotrichiellaceae	Capronia	Saprotroph	Saprotroph-filamentous		90.213	1.08e-80
OTU2759	0	0	0	0	0	0	0	0	0	0	0	0	0	3	0	0	0	0	0	0	0	0	0	0	0	0	0	0	0	0	0	3	Ascomycota	Sordariomycetes	Xylariales	Xylariaceae	Daldinia	Saprotroph	Saprotroph-filamentous		99.51	2.09e-102
OTU2771	0	0	0	0	0	0	0	0	0	0	0	0	0	0	0	0	0	0	0	0	0	0	0	0	0	0	0	0	0	0	2	2	Ascomycota	Archaeorhizomycetes	Archaeorhizomycetales	Archaeorhizomycetaceae	Archaeorhizomyces	Saprotroph	Saprotroph-filamentous		95.425	3.67e-64
OTU2789	0	0	0	0	0	0	2	1	0	0	0	0	0	0	0	0	0	0	0	0	0	1	0	1	1	0	0	0	0	0	0	6	Mortierellomycota	Mortierellomycetes	Mortierellales	Mortierellaceae	Mortierella	Saprotroph	Saprotroph-filamentous		88.571	5.29e-53
OTU28	7	400	203	79	66	189	41	33	49	173	666	102	130	178	212	129	145	23	49	12	21	36	78	28	74	157	130	156	279	49	53	3947	Mortierellomycota	Mortierellomycetes	Mortierellales	Mortierellaceae	Mortierella	Saprotroph	Saprotroph-filamentous		96.809	8.86e-86
OTU2828	0	0	0	0	0	0	0	0	0	0	0	1	0	0	0	0	0	0	0	0	0	0	0	0	0	0	0	0	0	0	0	1	Entomophthoromycota	Basidiobolomycetes	Basidiobolales	Basidiobolaceae	Basidiobolus	Saprotroph	Saprotroph-filamentous		100	4.48e-104
OTU2851	0	8	0	0	0	0	0	0	0	0	0	0	0	0	0	0	0	0	0	0	0	0	0	0	0	0	0	0	0	0	0	8	Basidiomycota	Agaricomycetes	Auriculariales	Exidiaceae	Basidiodendron	Saprotroph	Saprotroph-filamentous		98.352	6.51e-87
OTU2876	0	0	0	0	0	0	0	0	0	0	0	0	0	0	1	0	0	0	0	0	0	0	0	0	0	0	0	0	0	0	0	1	Basidiomycota	Agaricomycetes	Agaricales	Psathyrellaceae	Psathyrella	Saprotroph	Saprotroph-filamentous		98.905	7.25e-138
OTU288	2	0	0	0	0	0	1	1	18	12	29	16	6	0	0	1	1	0	0	0	0	0	0	0	0	7	0	0	0	0	0	94	Mucoromycota	Umbelopsidomycetes	Umbelopsidales	Umbelopsidaceae	Umbelopsis	Saprotroph	Saprotroph-filamentous		99.492	1.58e-98
OTU2914	0	0	0	0	0	0	0	0	0	0	0	0	0	0	0	0	0	1	0	0	1	0	1	0	0	0	1	1	0	0	0	5	Ascomycota	Sordariomycetes	Hypocreales	Hypocreaceae	Trichoderma	Saprotroph	Saprotroph-filamentous		100	4.91e-119
OTU2923	0	0	0	0	0	0	0	0	0	0	0	0	0	0	5	0	0	0	0	0	0	0	0	0	0	0	0	0	0	0	0	5	Ascomycota	Leotiomycetes	Helotiales	Myxotrichaceae	Oidiodendron	Saprotroph	Saprotroph-filamentous		93.467	1.26e-79
OTU2933	1	0	0	0	0	0	0	0	0	0	0	0	0	0	1	0	0	0	0	0	0	0	0	0	0	0	0	0	0	0	0	2	Mortierellomycota	Mortierellomycetes	Mortierellales	Mortierellaceae	Mortierella	Saprotroph	Saprotroph-filamentous		93.785	3.24e-70
OTU296	0	3	2	6	1	4	1	0	3	5	17	24	19	1	0	4	0	2	0	0	0	3	0	1	3	0	0	2	0	0	2	103	Ascomycota	Eurotiomycetes	Chaetothyriales	Herpotrichiellaceae	Cladophialophora	Saprotroph	Saprotroph-filamentous		98.667	2.92e-111
OTU298	0	53	1	1	4	0	3	0	13	1	4	4	18	0	3	3	3	1	1	4	0	3	0	0	2	2	3	0	7	7	7	148	Mortierellomycota	Mortierellomycetes	Mortierellales	Mortierellaceae	Mortierella	Saprotroph	Saprotroph-filamentous		99.459	6.7e-92
OTU3	0	0	0	0	0	0	0	0	0	0	0	0	2	0	0	0	0	0	0	0	0	0	0	0	0	4	0	0	0	0	0	6	Basidiomycota	Agaricomycetes	Agaricales	Clavariaceae	Clavaria	Saprotroph	Saprotroph-filamentous		81.893	4.09e-45
OTU302	0	2	1	0	0	11	0	1	7	1	6	0	1	16	9	0	0	0	0	6	1	1	0	1	8	0	0	23	0	3	0	98	Mortierellomycota	Mortierellomycetes	Mortierellales	Mortierellaceae	Mortierella	Saprotroph	Saprotroph-filamentous		100	1.36e-124
OTU3023	0	0	0	0	0	0	0	0	0	0	0	0	0	0	1	0	0	0	0	0	0	0	0	0	0	0	0	0	0	0	0	1	Basidiomycota	Cystobasidiomycetes	Erythrobasidiales	Erythrobasidiales_fam_Incertae_sedis	Sakaguchia	Saprotroph	Saprotroph-filamentous		90.761	1.46e-63
OTU3029	0	0	0	0	0	0	0	0	0	0	0	1	0	0	0	2	0	1	0	0	0	0	0	0	0	1	0	0	0	2	1	8	Mortierellomycota	Mortierellomycetes	Mortierellales	Mortierellaceae	Mortierella	Saprotroph	Saprotroph-filamentous		98.396	3.3e-90
OTU3080	0	0	0	0	0	0	0	0	0	0	0	0	0	0	0	0	0	0	0	0	0	0	0	0	0	0	0	0	0	0	0	0	Basidiomycota	Agaricomycetes	Agaricales	Entolomataceae	Entoloma	Saprotroph	Saprotroph-filamentous		100	4.07e-135
OTU309	0	11	3	0	3	3	1	20	0	0	14	0	1	11	4	4	7	6	3	2	1	9	0	4	12	2	22	4	8	3	0	158	Mortierellomycota	Mortierellomycetes	Mortierellales	Mortierellaceae	Mortierella	Saprotroph	Saprotroph-filamentous		94.239	8.53e-102
OTU3125	0	0	0	0	0	0	0	1	0	0	0	0	0	0	0	0	0	0	0	0	0	0	0	0	0	0	0	0	0	0	0	1	Mortierellomycota	Mortierellomycetes	Mortierellales	Mortierellaceae	Mortierella	Saprotroph	Saprotroph-filamentous		99	3.32e-45
OTU3241	0	0	0	0	0	0	0	0	0	0	0	0	0	0	0	0	0	0	0	1	0	0	0	0	0	0	0	0	0	0	0	1	Ascomycota	Archaeorhizomycetes	Archaeorhizomycetales	Archaeorhizomycetaceae	Archaeorhizomyces	Saprotroph	Saprotroph-filamentous		91.765	2.65e-60
OTU3254	0	0	0	0	0	0	0	0	0	0	0	0	0	0	0	2	0	0	0	0	0	0	0	0	0	0	0	0	0	0	0	2	Ascomycota	Leotiomycetes	Helotiales	Helotiales_fam_Incertae_sedis	Leptodontidium	Saprotroph	Saprotroph-filamentous		99.531	5.6e-108
OTU3262	0	0	0	0	0	0	0	0	0	0	0	0	2	0	0	0	0	0	0	0	0	0	0	0	0	0	0	0	0	0	0	2	Ascomycota	Leotiomycetes	Helotiales	Myxotrichaceae	Oidiodendron	Saprotroph	Saprotroph-filamentous		97.487	5.75e-93
OTU327	0	0	0	0	0	1	0	0	0	0	0	0	0	0	0	0	0	0	0	0	0	0	2	0	0	0	0	0	0	0	0	3	Ascomycota	Sordariomycetes	Sordariales	Chaetomiaceae	Humicola	Saprotroph	Saprotroph-filamentous		99.052	3.28e-105
OTU330	0	0	1	0	0	0	0	0	0	0	0	0	0	0	0	0	0	0	0	0	0	0	0	0	0	0	0	0	0	0	0	1	Mucoromycota	Umbelopsidomycetes	Umbelopsidales	Umbelopsidaceae	Umbelopsis	Saprotroph	Saprotroph-filamentous		100	4.58e-114
OTU3339	0	0	0	0	0	0	0	0	0	0	0	0	0	0	0	0	0	0	1	0	0	0	0	0	0	0	0	0	0	0	0	1	Ascomycota	Sordariomycetes	Xylariales	Xylariaceae	Nemania	Saprotroph	Saprotroph-filamentous		99.115	1.61e-113
OTU336	0	0	0	0	1	2	0	1	0	0	0	0	4	0	0	3	0	0	0	0	0	2	0	1	0	0	0	0	5	3	0	22	Ascomycota	Sordariomycetes	Hypocreales	Hypocreaceae	Trichoderma	Saprotroph	Saprotroph-filamentous		99.18	6.29e-123
OTU3412	0	0	0	0	1	0	0	0	0	0	0	0	0	0	0	1	0	0	0	0	0	0	0	0	0	0	0	0	0	0	0	2	Mortierellomycota	Mortierellomycetes	Mortierellales	Mortierellaceae	Mortierella	Saprotroph	Saprotroph-filamentous		93.909	3.49e-80
OTU3441	0	0	0	1	2	0	0	0	0	1	0	0	0	0	0	0	0	0	1	0	0	0	0	0	0	0	0	0	1	0	0	6	Ascomycota	Sordariomycetes	Chaetosphaeriales	Chaetosphaeriaceae	Chaetosphaeria	Saprotroph	Saprotroph-filamentous		100	1.13e-89
OTU3459	0	0	0	0	0	0	0	0	0	0	0	0	0	0	0	0	0	0	0	0	0	0	0	0	0	0	0	1	0	0	0	1	Ascomycota	Eurotiomycetes	Eurotiales	Aspergillaceae	Aspergillus	Saprotroph	Saprotroph-filamentous		98.37	1.71e-88
OTU3466	0	0	0	0	0	0	0	0	0	0	0	0	0	0	0	0	0	0	0	0	0	0	0	0	0	0	0	0	2	0	0	2	Ascomycota	Leotiomycetes	Leotiomycetes_ord_Incertae_sedis	Pseudeurotiaceae	Geomyces	Saprotroph	Saprotroph-filamentous		100	1.21e-99
OTU347	0	0	0	0	0	1	0	0	0	0	0	7	1	12	3	17	0	2	1	1	0	1	0	0	0	26	0	0	1	1	2	76	Basidiomycota	Tremellomycetes	Filobasidiales	Filobasidiaceae	Filobasidium	Saprotroph	Saprotroph-filamentous		90.323	1.43e-38
OTU3483	0	0	0	0	0	0	0	0	0	0	0	0	0	0	0	0	0	0	0	0	0	0	0	0	0	0	0	0	0	0	1	1	Ascomycota	Eurotiomycetes	Eurotiales	Aspergillaceae	Penicillium	Saprotroph	Saprotroph-filamentous		100	7.49e-112
OTU353	0	0	0	0	0	0	0	0	0	0	0	0	0	0	0	2	0	0	0	0	0	0	0	0	0	0	0	0	0	0	0	2	Ascomycota	Archaeorhizomycetes	Archaeorhizomycetales	Archaeorhizomycetaceae	Archaeorhizomyces	Saprotroph	Saprotroph-filamentous		100	4.76e-78
OTU3541	0	0	1	0	0	0	0	0	0	0	0	0	0	0	0	0	0	0	0	0	0	0	0	0	0	0	0	0	0	0	0	1	Ascomycota	Leotiomycetes	Helotiales	Leotiaceae	Alatospora	Saprotroph	Saprotroph-filamentous		98.5	1.97e-97
OTU3553	0	0	0	0	0	0	0	0	1	0	0	0	0	0	0	0	0	0	0	0	0	0	0	0	0	0	0	0	0	0	0	1	Ascomycota	Leotiomycetes	Helotiales	Helotiaceae	Meliniomyces	Saprotroph	Saprotroph-filamentous		95.37	1.34e-94
OTU361	0	2	1	0	0	6	2	0	1	2	0	0	4	0	4	0	0	0	0	1	0	0	0	0	1	0	0	0	0	0	0	24	Mortierellomycota	Mortierellomycetes	Mortierellales	Mortierellaceae	Mortierella	Saprotroph	Saprotroph-filamentous		98.122	7.47e-102
OTU3619	0	0	0	1	0	0	0	0	0	0	0	0	1	0	0	1	0	0	0	0	0	0	0	0	0	0	0	0	0	1	0	4	Mortierellomycota	Mortierellomycetes	Mortierellales	Mortierellaceae	Mortierella	Saprotroph	Saprotroph-filamentous		97.849	1.97e-87
OTU3643	1	0	0	0	0	0	0	0	0	0	0	0	0	0	0	0	0	0	0	0	0	0	0	0	0	0	0	0	0	0	0	1	Ascomycota	Archaeorhizomycetes	Archaeorhizomycetales	Archaeorhizomycetaceae	Archaeorhizomyces	Saprotroph	Saprotroph-filamentous		87.931	2.78e-50
OTU3656	0	0	0	0	0	0	0	0	0	0	0	0	0	0	0	0	0	1	0	0	0	0	0	0	0	0	0	0	0	0	0	1	Ascomycota	Archaeorhizomycetes	Archaeorhizomycetales	Archaeorhizomycetaceae	Archaeorhizomyces	Saprotroph	Saprotroph-filamentous		94.702	2.19e-61
OTU3666	0	0	0	0	0	1	0	0	0	0	0	0	0	0	0	0	0	0	0	0	0	1	0	0	0	0	0	0	0	0	0	2	Mortierellomycota	Mortierellomycetes	Mortierellales	Mortierellaceae	Mortierella	Saprotroph	Saprotroph-filamentous		98.058	7.94e-45
OTU3689	0	0	0	0	0	0	0	0	0	0	0	0	0	0	0	0	0	0	0	0	0	1	0	1	0	0	0	0	1	0	0	3	Mortierellomycota	Mortierellomycetes	Mortierellales	Mortierellaceae	Mortierella	Saprotroph	Saprotroph-filamentous		92.737	1.97e-67
OTU3799	0	0	0	0	0	0	0	0	0	0	0	0	0	0	0	0	0	0	0	0	0	0	0	0	0	0	0	0	1	0	0	1	Ascomycota	Eurotiomycetes	Chaetothyriales	Herpotrichiellaceae	Exophiala	Saprotroph	Saprotroph-filamentous		99.565	7.99e-117
OTU380	0	5	0	0	3	1	3	0	3	2	0	0	0	0	0	1	0	0	1	1	0	2	2	0	0	0	1	1	3	0	61	90	Mortierellomycota	Mortierellomycetes	Mortierellales	Mortierellaceae	Mortierella	Saprotroph	Saprotroph-filamentous		97.159	3.18e-80
OTU3852	0	0	0	0	0	0	0	0	0	0	0	0	0	0	0	0	0	0	0	0	0	0	0	0	1	0	0	0	0	0	0	1	Ascomycota	Pezizomycetes	Pezizales	Pyronemataceae	Ramsbottomia	Saprotroph	Saprotroph-filamentous		96.8	2.92e-116
OTU3898	0	0	0	0	0	0	0	0	0	0	0	0	0	0	0	0	0	0	0	0	0	0	0	0	0	0	0	0	0	1	0	1	Mortierellomycota	Mortierellomycetes	Mortierellales	Mortierellaceae	Mortierella	Saprotroph	Saprotroph-filamentous		94.22	8.82e-71
OTU39	0	0	0	1	0	0	0	0	0	0	0	0	0	0	0	0	0	0	0	0	0	0	0	0	0	2	0	0	0	0	0	3	Ascomycota	Leotiomycetes	Helotiales	Leotiaceae	Pezoloma	Saprotroph	Saprotroph-filamentous		99.49	1.54e-98
OTU3905	0	0	0	0	0	0	0	0	1	0	0	0	0	0	0	0	0	0	0	0	0	0	0	0	0	0	0	0	0	0	0	1	Ascomycota	Leotiomycetes	Helotiales	Hyaloscyphaceae	Lachnellula	Saprotroph	Saprotroph-filamentous		95.327	5.62e-93
OTU393	0	0	0	49	0	0	0	0	0	0	0	0	0	0	0	0	0	0	0	0	0	0	0	0	0	0	0	0	0	0	0	49	Ascomycota	Leotiomycetes	Helotiales	Hyaloscyphaceae	Lachnum	Saprotroph	Saprotroph-filamentous		98.537	1.21e-99
OTU3995	0	0	0	0	0	0	0	0	0	0	0	0	0	0	0	0	2	0	0	0	0	0	0	0	0	0	0	0	0	0	0	2	Ascomycota	Pezizomycetes	Pezizales	Pyronemataceae	Aleuria	Saprotroph	Saprotroph-filamentous		98.785	1.71e-123
OTU3999	0	0	0	0	0	0	0	0	0	1	0	1	0	0	0	0	0	0	0	0	0	0	0	0	0	0	3	0	0	0	0	5	Basidiomycota	Agaricomycetes	Agaricales	Entolomataceae	Entoloma	Saprotroph	Saprotroph-filamentous		99.608	3.18e-131
OTU4	0	0	0	2	0	0	0	0	0	0	0	0	0	0	0	0	0	0	0	0	0	1	0	0	0	0	0	0	0	0	0	3	Ascomycota	Leotiomycetes	Leotiomycetes_ord_Incertae_sedis	Pseudeurotiaceae	Pseudeurotium	Saprotroph	Saprotroph-filamentous		100	1.99e-97
OTU4069	0	0	0	0	0	0	0	0	1	0	0	0	0	0	1	0	0	0	0	0	0	0	0	0	0	0	0	0	0	0	0	2	Basidiomycota	Agaricomycetes	Agaricales	Bolbitiaceae	Conocybe	Saprotroph	Saprotroph-filamentous		79.365	5.18e-50
OTU409	3	0	0	0	0	0	0	0	0	0	0	0	0	0	0	0	0	0	0	0	0	0	0	0	0	0	0	6	0	0	2	11	Ascomycota	Archaeorhizomycetes	Archaeorhizomycetales	Archaeorhizomycetaceae	Archaeorhizomyces	Saprotroph	Saprotroph-filamentous		96.078	2.81e-65
OTU4092	0	1	0	0	0	0	0	0	0	0	0	0	0	0	0	0	0	0	0	0	0	0	0	0	0	0	0	0	0	0	0	1	Ascomycota	Leotiomycetes	Helotiales	Dermateaceae	Cryptosporiopsis	Saprotroph	Saprotroph-filamentous		98.947	1.54e-93
OTU4107	0	0	0	0	0	0	0	0	0	1	1	0	0	0	2	0	0	0	0	0	0	1	0	0	0	0	0	0	0	0	0	5	Ascomycota	Leotiomycetes	Helotiales	Leotiaceae	Neobulgaria	Saprotroph	Saprotroph-filamentous		99.13	1.06e-115
OTU4124	0	0	0	0	0	0	1	0	0	0	0	0	0	0	0	0	0	0	0	0	0	0	0	0	0	0	0	0	0	0	0	1	Basidiomycota	Agaricomycetes	Agaricales	Tricholomataceae	Clitocybe	Saprotroph	Saprotroph-filamentous		98.921	4.14e-140
OTU419	0	0	10	0	0	0	0	1	1	0	14	2	1	0	4	3	3	2	0	0	0	0	1	4	0	3	0	0	0	21	0	70	Ascomycota	Sordariomycetes	Sordariales	Cephalothecaceae	Cephalotheca	Saprotroph	Saprotroph-filamentous		98.352	6.92e-87
OTU4225	0	0	0	0	1	0	0	0	0	0	0	0	0	0	0	0	0	0	0	0	0	0	0	0	0	0	0	0	0	0	0	1	Ascomycota	Sordariomycetes	Hypocreales	Ophiocordycipitaceae	Trichosphaerella	Saprotroph	Saprotroph-filamentous		88.947	3.45e-60
OTU4242	0	0	0	0	0	0	0	0	0	0	0	0	0	0	0	0	0	0	0	0	0	0	0	0	0	0	1	0	0	0	0	1	Mortierellomycota	Mortierellomycetes	Mortierellales	Mortierellaceae	Mortierella	Saprotroph	Saprotroph-filamentous		96.07	3.7e-105
OTU4243	0	0	0	1	0	0	0	0	0	0	0	0	0	0	0	0	0	0	0	0	0	0	0	0	0	0	0	0	0	0	0	1	Ascomycota	Pezizomycetes	Pezizales	Pyronemataceae	Scutellinia	Saprotroph	Saprotroph-filamentous		100	1.37e-124
OTU427	1	2	3	1	3	3	0	0	19	24	3	0	2	2	0	5	0	1	0	0	0	3	1	0	0	6	0	1	0	1	1	82	Ascomycota	Ascomycota_cls_Incertae_sedis	Ascomycota_ord_Incertae_sedis	Ascomycota_fam_Incertae_sedis	Trichocladium	Saprotroph	Saprotroph-filamentous		98.985	1.96e-97
OTU4293	0	0	0	0	0	0	0	0	0	1	0	0	0	0	0	0	0	0	0	0	0	0	0	0	0	0	0	0	0	0	0	1	Ascomycota	Leotiomycetes	Helotiales	Helotiales_fam_Incertae_sedis	Chalara	Saprotroph	Saprotroph-filamentous		93.72	1.56e-83
OTU4295	0	0	0	0	0	0	0	0	0	2	0	3	1	0	0	0	0	0	0	0	0	0	0	0	0	1	0	0	0	0	0	7	Basidiomycota	Agaricomycetes	Agaricales	Entolomataceae	Entoloma	Saprotroph	Saprotroph-filamentous		88.927	2.73e-97
OTU4411	0	0	0	0	0	0	0	0	0	2	0	0	0	0	0	0	0	0	0	0	0	0	0	0	0	0	0	0	0	0	0	2	Ascomycota	Dothideomycetes	Dothideomycetidae_ord_Incertae_sedis	Eremomycetaceae	Arthrographis	Saprotroph	Saprotroph-filamentous		100	1.64e-103
OTU4466	0	0	0	0	0	0	0	0	0	0	0	0	0	0	0	0	0	0	0	0	0	0	0	0	0	0	0	0	0	1	0	1	Mortierellomycota	Mortierellomycetes	Mortierellales	Mortierellaceae	Mortierella	Saprotroph	Saprotroph-filamentous		95.516	2.06e-97
OTU4467	0	0	0	0	0	0	0	0	0	0	0	0	0	0	0	0	0	0	0	0	0	0	1	0	0	0	0	0	0	0	0	1	Basidiomycota	Agaricomycetes	Thelephorales	Thelephoraceae	Amaurodon	Saprotroph	Saprotroph-filamentous		84.17	5.22e-59
OTU4521	0	0	0	0	0	0	0	0	3	1	0	0	0	0	0	0	0	0	0	0	0	0	0	0	0	1	0	0	0	0	1	6	Mucoromycota	Umbelopsidomycetes	Umbelopsidales	Umbelopsidaceae	Umbelopsis	Saprotroph	Saprotroph-filamentous		99.156	1.4e-119
OTU4531	0	0	0	0	0	0	0	0	0	0	0	0	0	1	0	0	0	0	0	0	0	0	0	0	1	0	0	0	0	1	0	3	Ascomycota	Leotiomycetes	Helotiales	Helotiales_fam_Incertae_sedis	Phialocephala	Saprotroph	Saprotroph-filamentous		95.098	5.95e-88
OTU4574	0	0	0	0	0	0	0	0	0	0	0	0	0	0	0	0	0	0	0	0	0	1	0	0	0	0	0	0	0	0	0	1	Mortierellomycota	Mortierellomycetes	Mortierellales	Mortierellaceae	Mortierella	Saprotroph	Saprotroph-filamentous		92.105	4.15e-69
OTU46	15	58	190	131	101	95	40	101	3	16	1	3	48	31	10	49	0	3	8	4	7	1	11	1	38	173	58	5	41	0	46	1288	Mortierellomycota	Mortierellomycetes	Mortierellales	Mortierellaceae	Mortierella	Saprotroph	Saprotroph-filamentous		97.744	1.25e-59
OTU4615	0	0	0	0	0	0	0	1	0	0	0	0	0	0	0	0	0	0	0	0	0	0	0	0	0	0	0	0	0	0	0	1	Basidiomycota	Agaricomycetes	Auriculariales	Exidiaceae	Exidia	Saprotroph	Saprotroph-filamentous		99.435	5.56e-88
OTU4708	0	0	0	0	0	0	0	0	0	0	0	0	0	0	0	1	0	0	0	0	0	0	0	0	0	0	0	0	0	0	0	1	Ascomycota	Leotiomycetes	Helotiales	Helotiales_fam_Incertae_sedis	Spirosphaera	Saprotroph	Saprotroph-filamentous		94.393	4.44e-89
OTU473	0	0	0	3	0	0	0	0	2	1	0	0	0	6	0	0	0	1	0	17	0	0	0	1	0	0	0	0	0	0	0	31	Ascomycota	Archaeorhizomycetes	Archaeorhizomycetales	Archaeorhizomycetaceae	Archaeorhizomyces	Saprotroph	Saprotroph-filamentous		92.814	4.32e-63
OTU4750	0	0	0	0	0	0	0	0	0	0	0	0	0	0	0	0	0	0	0	0	0	0	0	0	0	0	0	1	0	0	0	1	Ascomycota	Sordariomycetes	Melanosporales	Melanosporaceae	Melanospora	Saprotroph	Saprotroph-filamentous		100	4.03e-89
OTU476	0	1	2	0	0	0	3	2	1	3	6	1	6	1	0	0	0	1	2	1	0	0	0	0	1	0	3	2	8	1	4	49	Ascomycota	Leotiomycetes	Helotiales	Dermateaceae	Rhizodermea	Saprotroph	Saprotroph-filamentous		99.492	4.39e-99
OTU4809	0	0	0	0	0	0	0	0	0	0	0	0	0	0	0	0	0	1	0	0	0	0	0	0	0	0	0	0	1	0	0	2	Ascomycota	Sordariomycetes	Xylariales	Xylariaceae	Xylaria	Saprotroph	Saprotroph-filamentous		99.524	2.76e-106
OTU4848	0	0	0	0	0	0	0	0	0	0	0	0	0	0	0	0	0	0	0	0	0	0	1	0	1	0	0	0	1	0	0	3	Kickxellomycota	Kickxellomycetes	Kickxellales	Kickxellaceae	Ramicandelaber	Saprotroph	Saprotroph-filamentous		91.447	1.75e-114
OTU4862	0	0	0	1	0	0	0	0	0	0	0	0	0	0	0	0	0	0	0	0	0	1	0	0	0	0	0	0	0	0	0	2	Ascomycota	Leotiomycetes	Helotiales	Helotiales_fam_Incertae_sedis	Cadophora	Saprotroph	Saprotroph-filamentous		91.429	2.06e-77
OTU4894	0	0	0	0	0	0	0	0	0	0	0	0	0	0	0	1	0	0	0	0	0	0	0	0	0	0	0	0	0	0	0	1	Basidiomycota	Microbotryomycetes	Sporidiobolales	Sporidiobolaceae	Rhodotorula	Saprotroph	Saprotroph-filamentous		95.531	2.5e-76
OTU4929	0	0	0	0	0	0	0	0	0	0	0	0	0	0	0	0	0	0	0	0	0	0	0	0	0	0	0	0	0	1	0	1	Ascomycota	Sordariomycetes	Chaetosphaeriales	Chaetosphaeriaceae	Chloridium	Saprotroph	Saprotroph-filamentous		100	2.46e-91
OTU493	0	0	0	1	0	0	0	0	0	0	23	1	0	0	0	4	0	0	0	0	0	0	0	0	1	3	1	1	14	0	0	49	Ascomycota	Eurotiomycetes	Chaetothyriales	Herpotrichiellaceae	Cladophialophora	Saprotroph	Saprotroph-filamentous		97.51	1.33e-114
OTU4946	0	0	0	0	0	0	0	0	0	0	0	0	0	0	0	0	0	1	0	0	0	0	0	0	0	0	0	0	0	0	0	1	Ascomycota	Eurotiomycetes	Chaetothyriales	Herpotrichiellaceae	Cladophialophora	Saprotroph	Saprotroph-filamentous		92.13	7.99e-82
OTU498	0	0	1	0	0	0	0	1	6	4	12	1	2	0	1	0	16	0	2	0	0	0	0	0	0	0	3	2	1	6	0	58	Mucoromycota	Umbelopsidomycetes	Umbelopsidales	Umbelopsidaceae	Umbelopsis	Saprotroph	Saprotroph-filamentous		99.537	4.43e-109
OTU5	0	0	1	1	0	0	0	0	1	0	0	0	1	0	0	0	0	0	0	0	0	0	0	0	0	1	0	1	0	0	0	6	Ascomycota	Archaeorhizomycetes	Archaeorhizomycetales	Archaeorhizomycetaceae	Archaeorhizomyces	Saprotroph	Saprotroph-filamentous		95.652	4.58e-68
OTU500	0	0	0	0	1	0	1	0	0	0	0	0	4	1	2	0	0	0	0	0	0	0	0	0	0	0	0	0	0	0	0	9	Ascomycota	Pezizomycetes	Pezizales	Ascobolaceae	Ascobolus	Saprotroph	Saprotroph-filamentous		96.46	8.26e-102
OTU5003	0	0	0	0	0	0	0	0	0	0	0	1	0	0	0	0	0	0	0	0	0	0	0	1	0	0	0	0	0	0	0	2	Ascomycota	Orbiliomycetes	Orbiliales	Orbiliaceae	Monacrosporium	Saprotroph	Saprotroph-filamentous		97.653	2.83e-101
OTU508	0	0	0	0	0	0	0	0	0	0	0	0	0	0	0	0	0	0	0	0	0	0	0	2	0	0	0	0	0	0	0	2	Ascomycota	Leotiomycetes	Helotiales	Leotiaceae	Pezoloma	Saprotroph	Saprotroph-filamentous		97.98	4.24e-94
OTU516	0	0	0	0	2	0	0	0	0	0	0	0	0	0	0	0	0	0	0	0	0	0	0	0	0	0	0	0	0	2	0	4	Mortierellomycota	Mortierellomycetes	Mortierellales	Mortierellaceae	Mortierella	Saprotroph	Saprotroph-filamentous		99.476	3.19e-95
OTU528	0	0	1	0	0	0	0	0	12	6	0	5	3	1	2	1	6	2	0	0	0	3	0	0	0	5	2	10	0	0	0	59	Ascomycota	Leotiomycetes	Helotiales	Helotiales_fam_Incertae_sedis	Leptodontidium	Saprotroph	Saprotroph-filamentous		100	2.6e-111
OTU529	10	1	0	0	0	4	0	0	2	0	0	0	0	2	0	3	0	1	0	0	1	0	0	1	0	0	0	0	0	1	67	93	Ascomycota	Archaeorhizomycetes	Archaeorhizomycetales	Archaeorhizomycetaceae	Archaeorhizomyces	Saprotroph	Saprotroph-filamentous		97.5	1.27e-73
OTU532	0	0	0	0	1	0	0	0	0	1	0	8	1	2	0	0	0	0	0	0	0	1	0	1	1	1	1	0	0	1	0	19	Ascomycota	Leotiomycetes	Helotiales	Helotiales_fam_Incertae_sedis	Cadophora	Saprotroph	Saprotroph-filamentous		98.106	5.48e-129
OTU541	0	1	0	1	3	0	0	0	0	0	0	7	0	0	0	0	0	0	0	0	0	6	0	0	2	3	5	0	22	1	0	51	Ascomycota	Eurotiomycetes	Chaetothyriales	Herpotrichiellaceae	Cladophialophora	Saprotroph	Saprotroph-filamentous		98.667	2.88e-111
OTU550	1	27	0	0	0	7	0	0	0	0	0	0	0	0	0	25	0	1	0	2	0	0	0	1	0	0	0	0	0	0	0	64	Ascomycota	Archaeorhizomycetes	Archaeorhizomycetales	Archaeorhizomycetaceae	Archaeorhizomyces	Saprotroph	Saprotroph-filamentous		100	1.63e-72
OTU559	0	0	0	0	0	4	0	0	3	0	13	9	0	0	0	0	0	0	0	0	6	0	2	12	2	2	1	0	3	4	0	61	Mortierellomycota	Mortierellomycetes	Mortierellales	Mortierellaceae	Mortierella	Saprotroph	Saprotroph-filamentous		98.352	1.89e-87
OTU561	0	0	0	1	0	0	0	0	0	0	0	0	0	0	0	0	0	0	0	0	0	0	0	0	0	0	42	0	0	1	0	44	Ascomycota	Leotiomycetes	Helotiales	Helotiales_fam_Incertae_sedis	Chalara	Saprotroph	Saprotroph-filamentous		89.048	5.69e-68
OTU569	0	0	0	0	1	2	0	0	2	0	0	0	0	10	2	3	0	0	0	0	0	0	0	0	0	0	1	0	0	3	3	27	Ascomycota	Leotiomycetes	Helotiales	Leotiaceae	Pezoloma	Saprotroph	Saprotroph-filamentous		98.077	3.29e-100
OTU575	0	0	0	0	0	0	0	0	4	0	0	0	0	3	0	0	0	0	0	0	0	0	0	0	0	0	0	0	0	0	0	7	Ascomycota	Archaeorhizomycetes	Archaeorhizomycetales	Archaeorhizomycetaceae	Archaeorhizomyces	Saprotroph	Saprotroph-filamentous		98.667	2.15e-71
OTU59	26	0	0	0	30	0	0	3	0	0	0	0	0	0	0	0	0	0	0	0	0	0	1	5	0	1	1	226	0	0	15	308	Ascomycota	Archaeorhizomycetes	Archaeorhizomycetales	Archaeorhizomycetaceae	Archaeorhizomyces	Saprotroph	Saprotroph-filamentous		100	2.18e-76
OTU6	1	0	1	1	0	0	0	0	1	0	0	0	0	1	0	0	1	0	0	0	0	0	0	0	0	1	0	0	4	0	0	11	Ascomycota	Archaeorhizomycetes	Archaeorhizomycetales	Archaeorhizomycetaceae	Archaeorhizomyces	Saprotroph	Saprotroph-filamentous		96.689	6.07e-67
OTU60	0	0	0	0	0	8	6	0	1	0	0	0	0	0	0	10	0	0	0	0	0	0	1	0	1	1	0	0	3	0	1	32	Mortierellomycota	Mortierellomycetes	Mortierellales	Mortierellaceae	Mortierella	Saprotroph	Saprotroph-filamentous		100	4e-94
OTU610	0	0	0	0	0	0	2	0	0	0	0	0	0	0	0	0	0	0	0	0	0	0	0	0	0	0	0	0	3	138	0	143	Basidiomycota	Agaricomycetes	Agaricales	Tricholomataceae	Mycena	Saprotroph	Saprotroph-filamentous		95.185	1.93e-118
OTU620	0	0	0	0	0	1	0	0	0	0	0	0	0	0	0	1	0	0	0	0	0	0	0	0	0	0	0	0	0	0	0	2	Ascomycota	Leotiomycetes	Helotiales	Helotiales_fam_Incertae_sedis	Phialocephala	Saprotroph	Saprotroph-filamentous		99.507	2.09e-102
OTU633	3	0	9	0	3	0	8	1	0	0	2	0	0	0	1	1	0	0	4	1	0	2	0	0	0	0	1	0	17	0	2	55	Basidiomycota	Geminibasidiomycetes	Geminibasidiales	Geminibasidiaceae	Geminibasidium	Saprotroph	Saprotroph-filamentous		99.057	9.76e-106
OTU64	0	0	0	0	0	0	0	0	0	0	0	0	0	0	0	0	0	0	0	0	0	0	0	1	0	0	0	0	0	0	0	1	Mucoromycota	Umbelopsidomycetes	Umbelopsidales	Umbelopsidaceae	Umbelopsis	Saprotroph	Saprotroph-filamentous		99.539	1.26e-109
OTU667	0	3	3	1	0	1	0	0	0	2	5	1	1	0	0	0	0	1	0	0	0	0	0	1	2	0	2	0	3	0	0	26	Mortierellomycota	Mortierellomycetes	Mortierellales	Mortierellaceae	Mortierella	Saprotroph	Saprotroph-filamentous		95.213	8.92e-81
OTU675	0	0	1	1	2	2	0	1	0	1	9	0	2	0	0	1	0	0	0	0	0	1	0	0	1	0	1	0	3	1	0	27	Ascomycota	Sordariomycetes	Hypocreales	Hypocreaceae	Trichoderma	Saprotroph	Saprotroph-filamentous		98.785	6.26e-123
OTU682	0	0	0	0	0	6	0	0	4	2	5	0	3	0	0	0	0	0	0	0	0	0	0	0	0	0	0	0	0	0	0	20	Ascomycota	Leotiomycetes	Helotiales	Dermateaceae	Scleropezicula	Saprotroph	Saprotroph-filamentous		98.438	5.46e-93
OTU69	2	15	2	1	5	1	38	6	6	2	12	0	0	0	1	1	0	0	8	1	0	1	0	4	0	0	1	0	33	0	4	144	Mortierellomycota	Mortierellomycetes	Mortierellales	Mortierellaceae	Mortierella	Saprotroph	Saprotroph-filamentous		100	4.15e-99
OTU698	0	0	0	0	0	0	0	0	0	0	0	0	1	0	0	0	0	0	0	0	0	0	0	0	0	0	0	2	0	0	0	3	Ascomycota	Dothideomycetes	Pleosporales	Sporormiaceae	Preussia	Saprotroph	Saprotroph-filamentous		92.935	8.91e-71
OTU715	0	0	0	0	0	0	0	0	9	0	1	0	0	0	6	0	31	0	0	0	0	0	0	0	0	0	0	0	0	0	0	47	Ascomycota	Leotiomycetes	Helotiales	Leotiaceae	Neobulgaria	Saprotroph	Saprotroph-filamentous		96.104	5.04e-104
OTU736	0	0	0	0	0	1	0	2	0	0	0	0	0	0	0	0	2	0	0	0	0	0	0	0	0	0	4	0	15	0	0	24	Ascomycota	Leotiomycetes	Leotiomycetes_ord_Incertae_sedis	Pseudeurotiaceae	Leuconeurospora	Saprotroph	Saprotroph-filamentous		100	5.56e-98
OTU774	0	0	0	0	0	0	0	0	0	0	0	0	1	1	15	6	0	1	3	1	0	0	0	0	0	0	0	0	0	0	0	28	Mortierellomycota	Mortierellomycetes	Mortierellales	Mortierellaceae	Mortierella	Saprotroph	Saprotroph-filamentous		100	5.23e-93
OTU78	0	0	0	0	0	5	1	0	9	2	0	1	1	14	7	1	171	1	0	3	1	0	0	0	1	0	1	1	0	2	1	223	Ascomycota	Pezizomycetes	Pezizales	Pyronemataceae	Byssonectria	Saprotroph	Saprotroph-filamentous		100	3.61e-110
OTU8	306	968	507	2036	495	713	471	130	528	839	908	750	733	389	346	794	556	588	1747	346	1611	817	510	433	437	970	554	145	343	361	1119	21450	Mortierellomycota	Mortierellomycetes	Mortierellales	Mortierellaceae	Mortierella	Saprotroph	Saprotroph-filamentous		98.851	1.12e-84
OTU813	1	1	0	0	2	2	2	0	2	0	0	0	1	2	6	1	1	2	0	2	0	0	0	1	1	1	4	1	9	9	2	53	Ascomycota	Leotiomycetes	Leotiomycetes_ord_Incertae_sedis	Pseudeurotiaceae	Geomyces	Saprotroph	Saprotroph-filamentous		98.198	2.06e-107
OTU814	0	0	0	0	0	0	0	0	0	0	0	0	0	0	0	0	0	0	0	0	0	0	0	0	0	0	0	0	0	0	0	0	Mortierellomycota	Mortierellomycetes	Mortierellales	Mortierellaceae	Mortierella	Saprotroph	Saprotroph-filamentous		91.192	1.74e-68
OTU858	27	0	0	0	0	0	0	0	0	0	0	0	0	0	0	0	0	0	0	1	0	0	0	0	0	0	0	0	0	0	0	28	Ascomycota	Archaeorhizomycetes	Archaeorhizomycetales	Archaeorhizomycetaceae	Archaeorhizomyces	Saprotroph	Saprotroph-filamentous		94.767	2.67e-70
OTU864	0	0	0	0	0	0	1	0	0	0	0	0	1	0	0	0	0	0	0	0	0	0	0	0	0	0	0	0	0	0	0	2	Ascomycota	Sordariomycetes	Chaetosphaeriales	Chaetosphaeriaceae	Chloridium	Saprotroph	Saprotroph-filamentous		90.955	3.34e-70
OTU89	1	5	46	14	4	62	0	45	1	1	4	31	17	79	5	135	0	7	8	7	13	0	0	0	0	25	7	26	0	32	2	577	Mortierellomycota	Mortierellomycetes	Mortierellales	Mortierellaceae	Mortierella	Saprotroph	Saprotroph-filamentous		98.985	2.05e-97
OTU893	0	0	0	0	0	0	0	6	0	0	0	0	0	0	0	0	3	0	0	0	0	4	0	0	12	0	0	0	0	0	0	25	Ascomycota	Leotiomycetes	Helotiales	Dermateaceae	Cryptosporiopsis	Saprotroph	Saprotroph-filamentous		94.211	5.66e-78
OTU9	0	0	0	1	0	0	0	0	2	0	0	0	0	0	0	0	0	0	0	0	0	0	0	0	0	0	1	0	0	0	0	4	Ascomycota	Archaeorhizomycetes	Archaeorhizomycetales	Archaeorhizomycetaceae	Archaeorhizomyces	Saprotroph	Saprotroph-filamentous		100	1.27e-73
OTU912	2	0	0	0	0	0	0	0	0	0	1	0	0	0	0	0	2	1	0	0	2	0	0	2	3	8	4	1	2	2	5	35	Ascomycota	Leotiomycetes	Leotiomycetes_ord_Incertae_sedis	Pseudeurotiaceae	Pleuroascus	Saprotroph	Saprotroph-filamentous		92.638	2.29e-61
OTU954	0	0	0	0	0	0	0	0	0	0	0	0	0	0	0	0	0	0	0	0	0	0	0	0	0	0	0	0	0	23	0	23	Ascomycota	Sordariomycetes	Sordariales	Lasiosphaeriaceae	Podospora	Saprotroph	Saprotroph-filamentous		98.469	3.41e-95
OTU97	0	4	19	0	3	27	0	2	0	0	36	24	14	5	2	10	2	2	5	1	1	0	0	1	0	4	0	2	0	3	1	168	Ascomycota	Sordariomycetes	Hypocreales	Hypocreaceae	Trichoderma	Saprotroph	Saprotroph-filamentous		100	1.66e-118
OTU980	0	0	1	0	0	0	0	4	0	0	0	0	0	0	0	0	0	0	2	0	1	1	0	1	0	0	2	0	3	0	0	15	Ascomycota	Sordariomycetes	Chaetosphaeriales	Chaetosphaeriaceae	Chaetosphaeria	Saprotroph	Saprotroph-filamentous		100	5.63e-88
OTU1140	0	0	8	0	0	0	0	0	0	0	0	0	0	0	0	0	0	0	0	0	0	0	0	0	0	0	0	0	0	0	0	8	Basidiomycota	Agaricomycetes	Corticiales	Corticiaceae	Hypochnicium	Saprotroph	Saprotroph-whiterot		99.526	3e-106
OTU1333	0	0	0	0	0	0	0	0	0	0	0	0	0	0	0	0	0	0	0	0	0	0	0	0	0	0	0	0	26	0	0	26	Basidiomycota	Agaricomycetes	Trechisporales	Hydnodontaceae	Trechispora	Saprotroph	Saprotroph-whiterot		97.89	1.41e-114
OTU1351	0	0	3	0	1	0	0	0	0	0	0	0	0	0	0	0	0	0	0	0	0	0	0	0	0	0	0	0	1	0	0	5	Basidiomycota	Agaricomycetes	Corticiales	Corticiaceae	Scopuloides	Saprotroph	Saprotroph-whiterot		98.419	1.03e-125
OTU1582	0	0	0	0	0	0	0	0	0	0	0	0	0	0	2	0	0	0	0	0	0	0	0	0	0	0	0	0	0	0	1	3	Basidiomycota	Agaricomycetes	Cantharellales	Botryobasidiaceae	Botryobasidium	Saprotroph	Saprotroph-whiterot		97.407	3.66e-130
OTU1723	0	0	0	0	0	1	0	0	0	0	0	1	1	0	1	1	0	3	0	0	0	0	0	0	0	0	4	0	0	19	0	31	Basidiomycota	Agaricomycetes	Agaricales	Pluteaceae	Pluteus	Saprotroph	Saprotroph-whiterot		98.667	1.21e-150
OTU1942	0	0	0	0	0	0	0	0	0	0	0	0	0	0	0	0	6	0	0	0	0	0	0	0	0	0	0	0	0	1	0	7	Basidiomycota	Agaricomycetes	Cantharellales	Cantharellales_fam_Incertae_sedis	Sistotrema	Saprotroph	Saprotroph-whiterot		100	2.64e-101
OTU197	0	0	0	0	0	0	0	0	326	1	0	0	0	0	0	0	0	0	0	0	0	0	0	0	0	1	0	0	0	0	0	328	Basidiomycota	Agaricomycetes	Trechisporales	Hydnodontaceae	Trechispora	Saprotroph	Saprotroph-whiterot		99.548	2.23e-112
OTU2036	0	0	0	2	0	0	0	0	0	0	5	0	0	2	0	0	0	0	0	0	0	0	0	0	0	0	0	0	0	0	0	9	Basidiomycota	Agaricomycetes	Agaricales	Strophariaceae	Galerina	Saprotroph	Saprotroph-whiterot		93.818	3.42e-116
OTU2157	0	0	0	0	0	0	0	0	0	0	0	0	0	0	0	0	2	0	0	0	0	0	0	0	0	0	0	0	0	0	0	2	Basidiomycota	Agaricomycetes	Corticiales	Corticiaceae	Hyphodontia	Saprotroph	Saprotroph-whiterot		99.251	1.09e-135
OTU2264	0	0	0	0	0	1	0	0	0	0	0	0	0	0	0	0	0	0	0	0	0	0	0	0	0	0	0	0	0	0	0	1	Basidiomycota	Agaricomycetes	Amylocorticiales	Amylocorticiaceae	Amyloxenasma	Saprotroph	Saprotroph-whiterot		99.554	4.83e-114
OTU2463	0	0	0	0	0	1	0	0	0	0	0	0	0	1	0	0	0	0	0	0	0	0	0	0	0	0	0	0	0	0	0	2	Basidiomycota	Agaricomycetes	Trechisporales	Hydnodontaceae	Trechispora	Saprotroph	Saprotroph-whiterot		91.304	1.85e-93
OTU2597	0	0	0	0	5	0	0	0	0	0	0	0	0	0	0	2	0	0	0	0	0	0	0	0	0	0	0	2	0	0	0	9	Basidiomycota	Agaricomycetes	Cantharellales	Botryobasidiaceae	Botryobasidium	Saprotroph	Saprotroph-whiterot		98.795	3.13e-126
OTU2607	0	0	0	0	0	0	0	0	2	0	2	0	1	0	0	0	0	0	0	0	0	0	0	0	0	0	0	0	0	0	0	5	Basidiomycota	Agaricomycetes	Agaricales	Physalacriaceae	Armillaria	Saprotroph	Saprotroph-whiterot		99.648	2.66e-147
OTU2849	0	0	0	0	0	0	0	0	0	0	1	0	0	0	0	0	0	0	0	0	0	0	0	0	0	0	0	0	0	0	0	1	Basidiomycota	Agaricomycetes	Agaricales	Strophariaceae	Pholiota	Saprotroph	Saprotroph-whiterot		98.667	4.3e-150
OTU2865	0	0	0	0	1	0	0	0	0	0	0	0	0	0	0	0	0	2	0	0	0	0	0	1	0	0	0	0	0	1	0	5	Basidiomycota	Agaricomycetes	Cantharellales	Cantharellales_fam_Incertae_sedis	Sistotrema	Saprotroph	Saprotroph-whiterot		96	5.87e-88
OTU367	0	8	0	3	4	0	0	21	0	0	0	0	2	0	0	0	0	0	0	1	0	113	0	2	1	0	9	0	0	0	8	172	Basidiomycota	Agaricomycetes	Trechisporales	Hydnodontaceae	Luellia	Saprotroph	Saprotroph-whiterot		99.103	3.07e-111
OTU3746	0	0	0	0	0	0	0	0	0	0	0	1	0	0	0	0	0	0	0	0	0	0	0	0	0	0	0	0	0	0	0	1	Basidiomycota	Agaricomycetes	Cantharellales	Cantharellales_fam_Incertae_sedis	Sistotrema	Saprotroph	Saprotroph-whiterot		97.573	9.69e-96
OTU4013	0	0	0	0	0	0	0	0	0	0	0	0	0	0	0	0	0	0	0	0	0	0	0	0	0	0	0	0	2	0	0	2	Basidiomycota	Agaricomycetes	Cantharellales	Botryobasidiaceae	Botryobasidium	Saprotroph	Saprotroph-whiterot		93.061	2.86e-96
OTU4506	0	0	0	0	0	0	0	0	0	0	0	0	0	2	0	0	0	0	0	0	0	0	0	0	0	0	0	0	0	0	0	2	Basidiomycota	Agaricomycetes	Hymenochaetales	Hymenochaetales_fam_Incertae_sedis	Peniophorella	Saprotroph	Saprotroph-whiterot		95.273	9.1e-122
OTU4897	0	0	0	0	1	0	0	0	0	0	0	0	0	0	0	0	0	0	0	0	0	0	0	0	0	0	0	0	0	0	0	1	Basidiomycota	Agaricomycetes	Trechisporales	Hydnodontaceae	Trechispora	Saprotroph	Saprotroph-whiterot		100	3.93e-125
OTU490	0	0	0	0	0	0	0	0	0	0	0	2	13	0	2	0	0	0	0	0	0	0	0	0	0	0	1	39	0	0	0	57	Basidiomycota	Agaricomycetes	Corticiales	Corticiaceae	Hypochnicium	Saprotroph	Saprotroph-whiterot		100	3.83e-120
OTU761	0	1	0	0	0	0	0	0	2	0	0	0	1	1	1	0	0	0	0	0	0	0	0	0	0	0	0	0	0	1	0	7	Basidiomycota	Agaricomycetes	Agaricales	Strophariaceae	Hypholoma	Saprotroph	Saprotroph-whiterot		98.63	1.17e-145
OTU83	0	0	0	1	1	0	0	0	3	0	2	42	0	803	1	13	10	0	2	1	0	0	0	0	1	1	1	0	0	1	3	886	Basidiomycota	Agaricomycetes	Agaricales	Physalacriaceae	Armillaria	Saprotroph	Saprotroph-whiterot		98.582	3.29e-141
OTU880	0	0	0	0	0	0	0	0	0	0	0	0	0	0	0	0	0	0	0	0	0	0	0	0	2	0	0	0	0	0	0	2	Basidiomycota	Agaricomycetes	Cantharellales	Cantharellales_fam_Incertae_sedis	Sistotrema	Saprotroph	Saprotroph-whiterot		98.182	2.88e-106
OTU1454	1	0	0	0	0	1	0	0	0	0	0	2	0	0	0	0	0	1	4	1	1	0	0	0	1	0	0	0	0	0	0	12	Basidiomycota	Tremellomycetes	Tremellales	Tremellaceae	Cryptococcus	Saprotroph	Saprotroph-yeast		99.394	2.31e-81
OTU1513	1	0	0	0	0	0	0	0	0	0	0	0	0	0	0	0	0	1	0	0	0	1	0	1	1	2	0	0	0	0	0	7	Basidiomycota	Microbotryomycetes	Leucosporidiales	Leucosporidiaceae	Leucosporidium	Saprotroph	Saprotroph-yeast		100	6.75e-97
OTU1729	0	0	0	0	0	0	1	0	0	0	0	0	0	0	0	0	0	0	0	0	0	0	3	0	0	0	0	0	9	0	0	13	Basidiomycota	Tremellomycetes	Tremellales	Cuniculitremaceae	Kockovaella	Saprotroph	Saprotroph-yeast		94.521	4.54e-58
OTU1975	0	0	2	0	4	0	1	2	0	0	0	0	0	0	0	0	0	0	0	0	0	0	0	0	2	0	0	0	1	0	1	13	Basidiomycota	Microbotryomycetes	Leucosporidiales	Leucosporidiaceae	Mastigobasidium	Saprotroph	Saprotroph-yeast		98.333	8.86e-86
OTU2263	0	0	0	0	0	0	0	0	0	0	0	0	0	0	0	0	0	0	0	0	0	0	0	0	0	4	0	0	0	0	0	4	Basidiomycota	Tremellomycetes	Tremellales	Tremellaceae	Cryptococcus	Saprotroph	Saprotroph-yeast		100	1.98e-66
OTU3012	0	0	0	0	0	0	0	0	0	0	1	0	0	0	0	0	0	0	0	0	0	0	0	0	0	0	0	0	0	0	0	1	Basidiomycota	Tremellomycetes	Cystofilobasidiales	Cystofilobasidiales_fam_Incertae_sedis	Mrakiella	Saprotroph	Saprotroph-yeast		97.949	2.04e-92
OTU3660	0	0	0	0	0	0	0	0	0	1	0	0	0	0	0	0	0	0	0	0	0	0	0	0	0	0	0	0	0	0	0	1	Basidiomycota	Tremellomycetes	Tremellales	Tremellaceae	Cryptococcus	Saprotroph	Saprotroph-yeast		98.592	5.34e-67
OTU4547	0	0	0	0	0	0	0	0	0	0	0	0	0	0	0	0	0	0	1	0	0	0	0	0	0	0	0	0	0	0	0	1	Basidiomycota	Tremellomycetes	Tremellales	Bulleraceae	Bullera	Saprotroph	Saprotroph-yeast		99.248	1.18e-63
OTU536	0	0	1	0	0	0	0	0	0	0	1	4	7	3	0	1	0	4	3	2	0	4	0	0	2	0	3	0	2	4	0	41	Basidiomycota	Tremellomycetes	Cystofilobasidiales	Mrakiaceae	Itersonilia	Saprotroph	Saprotroph-yeast		99.454	2.49e-91
OTU741	0	0	0	0	0	0	0	0	0	0	0	0	0	6	4	0	0	0	0	0	0	2	0	0	0	0	4	0	0	0	0	16	Basidiomycota	Tremellomycetes	Cystofilobasidiales	Cystofilobasidiaceae	Guehomyces	Saprotroph	Saprotroph-yeast		100	5.36e-93
OTU1	250	122	462	53	101	556	175	150	856	325	229	128	200	322	801	303	996	251	141	123	193	684	120	95	103	404	313	746	75	303	87	9667	Basidiomycota	Tremellomycetes	Tremellales	Trimorphomycetaceae	Saitozyma	unassigned	unassigned		98.78	3.29e-79
OTU10	0	0	0	2	0	0	2	0	0	0	0	0	0	0	0	0	0	0	0	0	0	0	0	0	0	2	0	0	0	0	0	6	Ascomycota	Leotiomycetes	Helotiales	unidentified	unidentified	unassigned	unassigned		94.03	7.34e-82
OTU1003	0	1	0	0	0	0	0	0	0	0	0	0	0	0	0	0	0	1	0	0	0	0	0	0	1	0	0	0	0	0	0	3	Ascomycota	Leotiomycetes	Helotiales	unidentified	unidentified	unassigned	unassigned		99.468	4.24e-94
OTU1019	0	0	0	8	0	0	0	0	0	0	0	0	0	0	0	0	0	0	2	0	0	3	0	0	0	1	0	0	0	0	0	14	Rozellomycota	unidentified	unidentified	unidentified	unidentified	unassigned	unassigned		100	2.18e-76
OTU103	0	0	0	0	0	0	0	0	0	0	0	0	0	0	0	0	0	0	0	0	0	0	0	0	0	1	0	0	0	0	0	1	Basidiomycota	Tremellomycetes	Filobasidiales	Filobasidiaceae	Naganishia	unassigned	unassigned		100	7.27e-82
OTU1036	0	0	0	0	0	0	0	0	0	0	9	0	0	0	0	0	1	0	0	0	0	0	0	0	1	0	2	0	3	0	0	16	Ascomycota	Sordariomycetes	Hypocreales	Nectriaceae	unidentified	unassigned	unassigned		97.99	3.42e-95
OTU1047	0	1	0	2	0	4	1	0	1	0	6	0	0	2	5	0	24	0	0	0	0	0	0	0	0	2	2	1	0	1	1	53	Basidiomycota	Microbotryomycetes	Leucosporidiales	unidentified	unidentified	unassigned	unassigned		91.748	3.57e-75
OTU1048	0	0	0	0	0	0	0	0	0	0	0	9	0	0	0	0	0	0	0	0	0	5	1	1	2	0	0	0	0	0	0	18	Rozellomycota	Rozellomycota_cls_Incertae_sedis	GS11	unidentified	unidentified	unassigned	unassigned		93.75	6.22e-62
OTU105	0	0	0	0	0	4	0	0	0	0	0	0	0	0	0	1	0	0	0	0	0	0	0	0	0	0	0	0	0	0	0	5	unidentified	unidentified	unidentified	unidentified	unidentified	unassigned	unassigned		92	4.35e-53
OTU1050	0	0	0	0	0	1	0	0	0	0	4	0	0	0	0	4	0	0	0	1	0	3	0	0	22	1	0	0	0	0	0	36	unidentified	unidentified	unidentified	unidentified	unidentified	unassigned	unassigned		95.545	5.56e-88
OTU1067	0	0	6	0	0	0	4	0	1	0	2	2	4	0	0	0	3	0	0	0	0	6	0	0	0	1	0	0	0	0	1	30	Basidiomycota	Agaricomycetes	unidentified	unidentified	unidentified	unassigned	unassigned		97.283	3.27e-85
OTU1068	0	0	0	0	0	0	0	0	1	0	0	0	0	0	0	0	0	0	0	0	0	0	0	0	0	0	0	0	0	0	0	1	Ascomycota	Leotiomycetes	unidentified	unidentified	unidentified	unassigned	unassigned		100	7.12e-97
OTU1069	0	0	0	0	0	1	0	0	0	0	0	1	5	0	0	0	0	0	0	0	0	0	0	0	0	0	0	1	0	0	0	8	Ascomycota	Orbiliomycetes	Orbiliales	unidentified	unidentified	unassigned	unassigned		90.816	4.56e-69
OTU107	0	0	0	0	0	0	1	0	0	0	0	0	0	4	1	0	0	0	0	0	0	0	0	0	0	0	0	1	0	0	0	7	Rozellomycota	unidentified	unidentified	unidentified	unidentified	unassigned	unassigned		96.622	9.63e-65
OTU1079	0	0	0	0	0	0	0	0	4	0	3	0	0	1	0	0	0	0	0	0	0	0	0	0	0	0	0	2	0	1	0	11	Mucoromycota	Endogonomycetes	Endogonales	unidentified	unidentified	unassigned	unassigned		99.567	6.38e-118
OTU1085	0	0	1	0	0	0	0	0	1	0	0	0	0	0	0	0	0	0	0	0	0	0	0	0	0	0	0	0	12	1	0	15	Ascomycota	Sordariomycetes	Hypocreales	Hypocreales_fam_Incertae_sedis	Ciliciopodium	unassigned	unassigned		100	8.32e-122
OTU11	0	0	0	0	0	0	0	0	0	0	0	0	0	0	0	0	0	0	1	0	0	0	0	1	0	0	0	0	0	0	0	2	Ascomycota	Leotiomycetes	unidentified	unidentified	unidentified	unassigned	unassigned		100	1.55e-98
OTU1102	0	0	0	0	0	0	5	0	1	0	0	0	0	0	0	1	0	0	0	0	1	0	0	0	1	0	2	0	0	2	0	13	Ascomycota	Leotiomycetes	Helotiales	unidentified	unidentified	unassigned	unassigned		99.474	3.37e-95
OTU1119	0	0	1	0	0	0	0	0	0	0	0	2	0	1	0	0	0	0	0	0	0	0	0	0	0	0	0	0	3	0	0	7	Ascomycota	Dothideomycetes	Pleosporales	unidentified	unidentified	unassigned	unassigned		100	6.44e-87
OTU1120	0	0	0	0	0	0	0	0	0	0	3	0	3	0	0	1	0	0	0	0	0	0	0	0	0	0	0	0	0	0	0	7	Ascomycota	unidentified	unidentified	unidentified	unidentified	unassigned	unassigned		100	1.52e-98
OTU1126	0	0	1	3	0	1	0	0	0	0	0	0	0	1	0	6	0	0	0	1	0	0	0	0	0	0	0	0	1	0	1	15	Ascomycota	Pezizomycotina_cls_Incertae_sedis	Pezizomycotina_ord_Incertae_sedis	Pezizomycotina_fam_Incertae_sedis	Leucopenicillifer	unassigned	unassigned		87.391	5.15e-69
OTU1147	1	0	3	0	1	2	0	1	0	0	0	1	0	0	0	0	0	0	0	0	1	1	1	0	1	0	2	1	0	1	0	17	Ascomycota	Sordariomycetes	Chaetosphaeriales	Chaetosphaeriaceae	unidentified	unassigned	unassigned		100	5.56e-98
OTU1160	0	0	0	4	0	0	3	0	3	0	0	0	0	0	0	0	0	0	0	0	0	0	0	1	0	0	0	0	1	0	0	12	Ascomycota	Sordariomycetes	Hypocreales	unidentified	unidentified	unassigned	unassigned		94.686	2.56e-86
OTU1176	0	0	0	0	0	0	0	0	4	1	0	3	3	0	1	0	0	0	0	0	0	0	0	0	0	0	0	0	0	0	0	12	Ascomycota	unidentified	unidentified	unidentified	unidentified	unassigned	unassigned		99.438	1.43e-88
OTU1183	0	0	2	0	0	0	3	0	0	2	1	0	0	0	0	0	0	0	0	0	1	0	2	0	0	0	0	0	0	0	0	11	Ascomycota	Leotiomycetes	Helotiales	unidentified	unidentified	unassigned	unassigned		95.146	1.58e-88
OTU1206	0	0	0	0	0	3	0	0	0	0	0	0	0	0	0	1	0	0	0	0	0	0	0	0	0	0	0	0	0	0	0	4	unidentified	unidentified	unidentified	unidentified	unidentified	unassigned	unassigned		97.973	4.58e-68
OTU1209	0	0	0	0	0	0	0	0	0	0	0	0	0	0	0	0	0	0	1	0	0	0	0	0	0	0	0	0	23	0	0	24	Basidiomycota	Agaricomycetes	Sebacinales	unidentified	unidentified	unassigned	unassigned		91.837	8.85e-92
OTU121	5	4	86	19	6	42	23	13	24	32	17	14	25	37	10	12	3	74	25	5	5	25	9	7	4	47	11	35	22	23	4	668	Ascomycota	Saccharomycetes	Saccharomycetales	unidentified	unidentified	unassigned	unassigned		100	3.4e-69
OTU1213	0	1	2	2	0	0	0	0	0	0	0	0	0	0	12	1	0	0	0	0	0	0	0	0	0	0	0	0	0	3	0	21	Chytridiomycota	Rhizophlyctidomycetes	Rhizophlyctidales	Rhizophlyctidaceae	Rhizophlyctis	unassigned	unassigned		100	1.42e-124
OTU1218	0	0	0	0	0	2	0	0	0	0	0	0	0	0	0	0	0	0	0	0	0	0	1	1	0	1	0	1	0	0	0	6	Ascomycota	Leotiomycetes	Helotiales	Hyaloscyphaceae	unidentified	unassigned	unassigned		100	1.01e-110
OTU1225	0	0	1	0	0	0	0	1	0	0	1	0	1	3	0	0	0	0	0	0	0	0	0	0	0	0	0	0	0	1	0	8	Ascomycota	Leotiomycetes	Helotiales	unidentified	unidentified	unassigned	unassigned		95.283	2.58e-91
OTU1239	0	0	0	1	0	1	0	0	5	2	1	1	0	1	0	0	3	0	0	0	0	0	0	0	0	2	0	0	0	3	1	21	Ascomycota	Leotiomycetes	unidentified	unidentified	unidentified	unassigned	unassigned		95.516	5.79e-98
OTU1240	1	0	0	2	0	0	0	0	3	3	1	1	8	0	0	0	0	1	0	0	1	0	0	0	2	2	2	1	0	4	0	32	Ascomycota	Leotiomycetes	Helotiales	unidentified	unidentified	unassigned	unassigned		89.72	8.17e-72
OTU1244	0	0	0	0	0	0	0	0	0	0	0	0	0	0	0	0	15	0	1	0	0	0	1	0	0	0	0	0	0	0	0	17	unidentified	unidentified	unidentified	unidentified	unidentified	unassigned	unassigned		98.276	5.82e-113
OTU1251	0	0	0	0	1	0	0	0	0	0	0	0	1	0	0	0	0	0	1	0	1	0	0	0	0	0	0	0	0	0	0	4	unidentified	unidentified	unidentified	unidentified	unidentified	unassigned	unassigned		94.737	2.21e-61
OTU1254	0	0	0	0	0	0	0	0	0	0	0	0	6	0	0	0	0	0	0	0	0	0	2	0	1	0	0	0	0	0	0	9	Olpidiomycota	GS18	unidentified	unidentified	unidentified	unassigned	unassigned		100	3.15e-90
OTU1260	0	0	0	0	0	9	0	0	0	0	0	0	0	0	1	0	3	0	1	0	0	0	0	0	0	0	0	0	0	0	0	14	Ascomycota	Leotiomycetes	Helotiales	unidentified	unidentified	unassigned	unassigned		91.667	3.45e-70
OTU1262	0	0	0	0	0	0	0	0	0	0	0	0	3	0	1	0	0	0	0	0	0	0	0	0	0	0	0	0	2	3	0	9	Basidiomycota	Tremellomycetes	Cystofilobasidiales	unidentified	unidentified	unassigned	unassigned		86.986	4.67e-38
OTU1271	0	0	0	0	0	0	0	0	0	0	0	0	2	1	0	1	0	3	0	0	0	0	0	0	1	1	0	0	0	4	0	13	Ascomycota	Dothideomycetes	Venturiales	Venturiaceae	unidentified	unassigned	unassigned		93.37	3.25e-70
OTU1274	0	0	0	0	0	0	0	0	7	7	1	0	0	0	0	0	0	0	0	0	0	0	0	0	0	3	0	0	0	0	0	18	Basidiomycota	Agaricomycetes	Trechisporales	Hydnodontaceae	unidentified	unassigned	unassigned		98.261	2.26e-112
OTU1278	0	0	0	0	0	0	1	0	0	0	0	0	0	0	0	4	0	0	0	0	0	0	0	0	0	0	0	0	6	0	0	11	Ascomycota	Leotiomycetes	Helotiales	unidentified	unidentified	unassigned	unassigned		91.414	2.13e-72
OTU1279	0	1	1	0	0	0	0	0	1	3	0	0	1	0	1	0	0	0	0	0	0	0	0	0	1	1	1	0	0	0	0	11	unidentified	unidentified	unidentified	unidentified	unidentified	unassigned	unassigned		94.811	1.7e-88
OTU1286	0	0	0	0	0	0	0	0	0	0	0	0	0	0	13	0	0	0	0	0	0	0	0	0	0	0	0	0	0	1	0	14	Ascomycota	Sordariomycetes	Sordariales	Chaetomiaceae	unidentified	unassigned	unassigned		99.444	1.14e-89
OTU1298	0	0	0	0	0	0	0	0	4	0	0	0	0	2	1	0	1	0	0	0	0	0	0	0	0	0	0	0	0	0	0	8	Ascomycota	Pezizomycetes	Pezizales	Pyronemataceae	unidentified	unassigned	unassigned		99.552	1.73e-113
OTU13	48	51	304	21	67	214	102	91	151	107	62	79	85	72	81	155	253	102	48	44	44	119	78	43	54	156	160	298	56	56	54	3255	Basidiomycota	Tremellomycetes	Filobasidiales	Piskurozymaceae	Solicoccozyma	unassigned	unassigned		100	1.55e-98
OTU1314	0	0	0	1	0	0	0	0	0	2	0	1	0	0	0	0	0	0	0	0	0	1	0	0	1	0	3	0	1	0	0	10	Ascomycota	Sordariomycetes	unidentified	unidentified	unidentified	unassigned	unassigned		95.082	1.91e-77
OTU1315	0	0	0	0	0	0	0	0	0	0	0	0	0	1	0	0	0	0	0	0	0	0	0	0	0	0	0	0	0	0	0	1	Basidiomycota	Tremellomycetes	Tremellales	unidentified	unidentified	unassigned	unassigned		93.007	1.48e-52
OTU1340	0	0	0	0	0	0	1	0	1	0	0	0	0	0	0	0	0	0	0	0	0	0	0	0	0	0	0	0	4	2	0	8	Ascomycota	Sordariomycetes	unidentified	unidentified	unidentified	unassigned	unassigned		97.006	3.04e-75
OTU1349	0	0	0	0	0	0	0	0	0	0	7	0	0	1	0	0	0	0	0	0	0	0	0	0	0	1	0	0	0	0	0	9	Chytridiomycota	unidentified	unidentified	unidentified	unidentified	unassigned	unassigned		99.598	6.74e-128
OTU1355	0	0	0	0	0	0	0	0	0	6	0	0	0	0	0	0	0	0	0	0	2	0	0	0	0	0	0	0	2	0	0	10	Ascomycota	unidentified	unidentified	unidentified	unidentified	unassigned	unassigned		100	2.42e-96
OTU1356	0	0	9	0	0	0	0	0	0	0	0	0	0	0	0	0	0	0	0	0	0	0	0	0	0	2	0	0	0	1	0	12	Ascomycota	Leotiomycetes	unidentified	unidentified	unidentified	unassigned	unassigned		95.946	1.24e-99
OTU1357	0	0	0	0	0	0	0	0	2	1	0	0	0	0	0	0	0	0	0	0	0	0	0	0	0	0	0	0	0	0	0	3	Chytridiomycota	unidentified	unidentified	unidentified	unidentified	unassigned	unassigned		97.959	5.2e-119
OTU137	1	0	0	83	21	36	0	1	2	0	10	31	2	11	2	9	0	4	7	1	0	7	0	0	1	5	0	0	0	122	3	359	Ascomycota	Leotiomycetes	Helotiales	Sclerotiniaceae	unidentified	unassigned	unassigned		98.953	4e-94
OTU1381	0	0	4	0	0	0	0	0	0	0	0	0	0	0	0	1	1	0	0	0	2	0	0	0	0	1	1	1	3	0	0	14	Ascomycota	Sordariomycetes	unidentified	unidentified	unidentified	unassigned	unassigned		100	9.1e-101
OTU1389	0	0	0	0	0	0	0	0	1	4	4	0	0	0	0	0	0	0	0	0	0	0	0	0	0	0	0	0	0	0	0	9	Ascomycota	Leotiomycetes	Helotiales	unidentified	unidentified	unassigned	unassigned		98.507	5.45e-98
OTU1395	0	0	0	0	0	0	0	0	1	0	0	0	0	0	0	0	0	0	0	0	0	0	0	0	0	0	0	0	0	0	0	1	Ascomycota	Pezizomycetes	Pezizales	Pezizaceae	unidentified	unassigned	unassigned		90.588	1.2e-90
OTU1396	0	0	0	0	0	0	0	0	0	0	0	0	0	1	0	0	0	0	0	1	0	0	0	0	4	0	0	0	1	0	0	7	Ascomycota	Dothideomycetes	Capnodiales	unidentified	unidentified	unassigned	unassigned		98.889	5.32e-88
OTU1411	0	0	0	2	0	3	0	0	0	0	0	0	0	0	1	1	0	0	0	0	2	0	0	0	0	0	0	0	0	1	0	10	unidentified	unidentified	unidentified	unidentified	unidentified	unassigned	unassigned		95.172	9.82e-60
OTU1417	0	0	0	0	0	0	0	0	0	0	0	0	0	0	0	0	0	0	0	0	0	0	0	0	1	0	0	0	2	0	0	3	Ascomycota	Sordariomycetes	Hypocreales	unidentified	unidentified	unassigned	unassigned		100	1.47e-103
OTU1427	0	1	0	0	0	0	0	1	0	0	1	0	0	0	0	0	0	0	0	0	0	1	0	0	0	0	0	3	0	0	0	7	Ascomycota	Leotiomycetes	Helotiales	unidentified	unidentified	unassigned	unassigned		100	1.51e-103
OTU1434	0	0	0	0	0	0	0	0	0	0	0	0	0	0	0	0	1	0	0	0	0	0	0	0	0	1	0	0	0	0	0	2	Basidiomycota	Microbotryomycetes	Sporidiobolales	Sporidiobolaceae	Rhodosporidiobolus	unassigned	unassigned		100	8.8e-91
OTU1437	0	0	0	0	0	0	0	0	0	5	0	0	0	0	0	0	0	0	0	0	0	0	0	0	0	0	0	0	0	1	0	6	Rozellomycota	unidentified	unidentified	unidentified	unidentified	unassigned	unassigned		91.279	2.29e-61
OTU1440	0	0	0	0	0	0	0	0	0	0	0	0	0	0	0	0	0	0	0	0	0	0	0	0	11	0	0	0	0	0	0	11	Ascomycota	Dothideomycetes	Pleosporales	Didymellaceae	Calophoma	unassigned	unassigned		96.532	1.81e-77
OTU1450	0	0	0	0	0	0	0	0	0	0	0	0	0	0	0	0	0	0	0	0	0	9	0	0	0	0	0	0	0	0	0	9	Basidiomycota	Microbotryomycetes	Leucosporidiales	unidentified	unidentified	unassigned	unassigned		98.515	5.79e-98
OTU1452	0	0	0	0	0	0	0	0	0	10	0	0	0	0	0	0	0	0	0	0	0	0	0	0	0	0	0	0	0	0	0	10	Mortierellomycota	Mortierellomycetes	Mortierellales	unidentified	unidentified	unassigned	unassigned		93.878	1.63e-78
OTU1459	0	3	1	0	3	0	0	4	1	0	0	0	5	0	2	0	3	0	1	0	0	8	0	0	1	0	0	1	2	2	0	37	Rozellomycota	unidentified	unidentified	unidentified	unidentified	unassigned	unassigned		96	2.42e-76
OTU1467	0	9	6	0	0	0	0	0	0	0	0	0	0	0	0	0	0	0	0	0	0	0	0	2	0	0	0	0	0	0	0	17	Basidiomycota	Agaricomycetes	Agaricales	Clavariaceae	unidentified	unassigned	unassigned		97.487	1.61e-93
OTU1469	0	0	1	0	0	0	0	0	0	1	0	0	1	0	0	0	0	0	0	0	0	0	0	0	0	0	0	0	0	0	0	3	Ascomycota	Sordariomycetes	Xylariales	Amphisphaeriaceae	Sarcostroma	unassigned	unassigned		84.375	7.1e-47
OTU1471	0	0	0	0	0	0	0	0	0	0	0	0	0	0	0	0	0	0	0	0	0	0	8	0	0	0	0	0	2	0	0	10	Ascomycota	Dothideomycetes	Venturiales	Venturiaceae	unidentified	unassigned	unassigned		96.117	7.34e-92
OTU1475	0	0	2	1	0	0	0	0	1	2	0	0	0	0	3	2	0	0	0	0	0	0	0	0	0	0	0	0	0	0	0	11	Ascomycota	Leotiomycetes	Helotiales	unidentified	unidentified	unassigned	unassigned		93.805	2.06e-92
OTU1479	0	0	0	0	0	0	2	0	0	0	1	0	0	0	0	0	0	0	0	0	0	0	0	0	0	0	0	0	2	2	0	7	Ascomycota	Ascomycota_cls_Incertae_sedis	Ascomycota_ord_Incertae_sedis	Ascomycota_fam_Incertae_sedis	Pseudosigmoidea	unassigned	unassigned		100	4.63e-109
OTU1502	0	0	0	0	0	0	0	0	0	0	0	9	0	0	0	0	0	0	0	0	0	0	0	0	0	0	0	0	0	0	0	9	Ascomycota	Sordariomycetes	unidentified	unidentified	unidentified	unassigned	unassigned		88.298	7.15e-57
OTU1537	0	0	0	0	0	0	0	0	0	0	0	0	0	0	0	1	0	0	0	0	0	0	5	0	0	0	0	0	0	6	0	12	unidentified	unidentified	unidentified	unidentified	unidentified	unassigned	unassigned		92.718	1.29e-79
OTU1560	0	0	0	0	0	0	0	0	0	0	0	0	0	0	0	0	0	0	0	0	0	0	0	0	10	0	0	0	0	0	0	10	Ascomycota	Saccharomycetes	Saccharomycetales	unidentified	unidentified	unassigned	unassigned		85.714	1.68e-58
OTU158	1	14	19	2	1	15	2	2	17	8	9	6	5	3	5	6	3	0	0	1	1	0	0	0	0	5	3	1	1	1	1	132	Basidiomycota	Agaricomycetes	Polyporales	unidentified	unidentified	unassigned	unassigned		100	1.37e-119
OTU1581	0	0	0	0	0	0	0	0	1	0	0	0	0	5	0	0	0	0	0	0	0	0	0	0	0	0	0	0	0	0	0	6	Basidiomycota	Agaricomycetes	Atheliales	unidentified	unidentified	unassigned	unassigned		95.359	1.81e-103
OTU1587	1	3	0	0	0	0	0	0	0	0	1	0	3	0	0	0	0	0	0	1	0	0	0	0	7	0	0	0	0	0	0	16	Ascomycota	Dothideomycetes	Pleosporales	unidentified	unidentified	unassigned	unassigned		97.409	1.09e-89
OTU1593	0	0	0	0	0	0	1	0	0	0	0	0	1	0	0	0	0	0	0	0	0	0	0	0	1	1	0	0	0	0	0	4	Ascomycota	Sordariomycetes	Hypocreales	unidentified	unidentified	unassigned	unassigned		98.544	3.52e-100
OTU160	0	65	11	3	13	3	6	1	27	24	0	28	10	3	43	2	1	1	0	0	6	1	1	0	3	3	4	0	0	5	17	281	Mortierellomycota	Mortierellomycetes	Mortierellales	unidentified	unidentified	unassigned	unassigned		100	5.77e-103
OTU1602	0	0	0	0	0	0	0	0	0	0	1	1	0	0	0	0	0	0	0	0	0	0	0	0	0	0	0	0	0	0	0	2	Rozellomycota	unidentified	unidentified	unidentified	unidentified	unassigned	unassigned		95.395	1.31e-63
OTU1609	0	0	0	0	0	0	0	0	0	0	0	0	0	2	0	1	0	0	0	0	0	0	0	0	0	0	0	0	0	0	0	3	Basidiomycota	Tremellomycetes	Trichosporonales	Tetragoniomycetaceae	unidentified	unassigned	unassigned		84.568	6.73e-37
OTU161	3	12	6	34	3	21	4	1	26	49	5	8	33	32	319	51	0	2	1	3	3	4	2	1	8	6	6	4	2	18	6	673	Ascomycota	unidentified	unidentified	unidentified	unidentified	unassigned	unassigned		98.454	1.47e-93
OTU1610	0	0	0	0	0	0	0	0	0	0	4	0	0	0	0	0	0	0	0	0	0	0	0	0	0	0	0	0	0	0	0	4	Basidiomycota	Microbotryomycetes	Sporidiobolales	unidentified	unidentified	unassigned	unassigned		100	9.38e-66
OTU1622	0	9	4	10	2	1	3	2	4	14	6	3	28	7	45	9	0	0	2	1	3	8	1	1	8	0	10	1	10	3	0	195	Ascomycota	unidentified	unidentified	unidentified	unidentified	unassigned	unassigned		97.115	1.47e-98
OTU1647	0	0	0	0	0	0	0	0	0	0	0	0	0	1	2	0	3	0	0	0	0	0	0	0	0	0	0	0	0	0	0	6	unidentified	unidentified	unidentified	unidentified	unidentified	unassigned	unassigned		99.51	2.09e-102
OTU165	4	9	32	10	24	2	14	11	0	97	4	1	18	0	0	8	0	3	2	0	6	14	2	5	6	26	0	0	5	8	3	314	Ascomycota	Leotiomycetes	Helotiales	unidentified	unidentified	unassigned	unassigned		100	4.13e-63
OTU1660	0	0	0	1	0	0	0	0	0	0	0	0	0	0	0	0	0	0	0	0	0	3	0	0	0	0	5	0	0	0	0	9	Basidiomycota	unidentified	unidentified	unidentified	unidentified	unassigned	unassigned		96.685	6.97e-82
OTU1669	0	0	0	0	0	0	0	0	0	0	0	0	0	0	0	0	0	0	0	0	2	0	0	0	0	0	0	0	0	0	0	2	Basidiomycota	Pucciniomycetes	unidentified	unidentified	unidentified	unassigned	unassigned		96.774	3.71e-69
OTU1687	0	0	0	0	1	0	0	0	8	0	0	0	0	0	0	0	0	0	0	0	0	0	0	0	0	0	0	0	0	0	0	9	Basidiomycota	Agaricomycetes	Thelephorales	Thelephoraceae	unidentified	unassigned	unassigned		96.4	3.84e-115
OTU169	0	1	0	1	0	8	2	0	18	0	7	6	3	9	51	2	126	2	47	1	7	22	0	0	1	41	19	7	11	5	0	397	Basidiomycota	Microbotryomycetes	Leucosporidiales	unidentified	unidentified	unassigned	unassigned		93.868	9.69e-86
OTU1713	0	0	0	0	0	0	0	0	0	0	0	8	0	0	0	0	0	0	0	0	1	0	0	0	0	0	0	0	0	1	0	10	Basidiomycota	Agaricomycetes	Cantharellales	Ceratobasidiaceae	unidentified	unassigned	unassigned		97.333	1.37e-104
OTU1725	0	0	0	0	0	0	0	0	0	0	0	0	0	0	0	0	0	0	0	0	0	0	0	0	0	0	0	0	0	1	0	1	Ascomycota	Arthoniomycetes	unidentified	unidentified	unidentified	unassigned	unassigned		100	5.79e-113
OTU1728	0	0	0	0	0	0	0	0	0	0	0	0	2	0	0	2	0	0	0	0	0	0	0	0	0	0	0	0	0	0	1	5	Ascomycota	Sordariomycetes	Xylariales	Xylariales_fam_Incertae_sedis	Castanediella	unassigned	unassigned		96.135	2.02e-92
OTU176	0	3	0	5	0	0	0	0	0	0	0	2	0	23	18	1	12	1	0	1	2	0	0	0	0	1	3	0	0	0	0	72	Rozellomycota	Rozellomycota_cls_Incertae_sedis	GS11	unidentified	unidentified	unassigned	unassigned		99.379	1.36e-78
OTU1762	0	0	0	0	0	0	0	0	0	0	0	0	0	2	1	0	0	0	0	0	1	0	0	0	0	0	0	0	0	0	0	4	Entomophthoromycota	Basidiobolomycetes	Basidiobolales	unidentified	unidentified	unassigned	unassigned		98.947	1.2e-42
OTU1772	0	0	0	0	0	0	0	0	7	0	0	0	0	1	0	0	0	0	0	0	0	0	0	0	0	0	0	0	0	0	0	8	Olpidiomycota	GS18	unidentified	unidentified	unidentified	unassigned	unassigned		98.962	3.48e-146
OTU1776	0	0	0	0	0	0	0	0	0	0	0	2	0	0	0	0	0	1	0	0	0	0	0	0	0	0	3	0	0	0	0	6	Ascomycota	Leotiomycetes	Helotiales	unidentified	unidentified	unassigned	unassigned		92.308	9.69e-86
OTU1780	0	0	0	0	0	0	0	0	0	0	8	0	0	0	0	0	0	0	0	0	0	0	0	0	0	0	0	0	0	0	0	8	unidentified	unidentified	unidentified	unidentified	unidentified	unassigned	unassigned		92.045	9.65e-66
OTU1787	0	0	0	0	0	0	0	0	0	0	0	0	0	0	0	0	0	0	0	0	0	0	0	0	0	0	0	0	1	0	0	1	Ascomycota	Arthoniomycetes	unidentified	unidentified	unidentified	unassigned	unassigned		95.909	5.94e-98
OTU1789	0	0	0	0	0	0	0	0	0	0	2	6	0	0	0	0	0	0	0	0	0	0	0	0	1	0	0	0	0	0	0	9	Ascomycota	unidentified	unidentified	unidentified	unidentified	unassigned	unassigned		91.16	4.09e-64
OTU179	0	1	0	0	0	0	1	0	0	0	0	0	0	0	0	1	0	0	0	0	0	0	0	0	0	0	0	0	0	0	0	3	Ascomycota	Sordariomycetes	Sordariales	Chaetomiaceae	unidentified	unassigned	unassigned		98.942	5.52e-93
OTU1793	0	0	0	0	0	0	1	0	3	3	0	0	0	0	0	0	0	0	0	0	0	0	0	0	0	0	1	0	0	0	0	8	Mortierellomycota	Mortierellomycetes	Mortierellales	unidentified	unidentified	unassigned	unassigned		97.183	5.89e-98
OTU1796	0	0	0	0	0	0	0	0	0	0	0	0	0	0	0	0	0	0	2	0	0	0	1	0	0	0	0	0	5	0	0	8	Ascomycota	Dothideomycetes	Venturiales	Venturiaceae	unidentified	unassigned	unassigned		95.631	3.41e-90
OTU1799	0	0	0	0	0	3	0	0	0	0	0	0	3	1	0	0	0	0	0	0	0	0	0	0	0	0	0	0	0	2	0	9	Ascomycota	Leotiomycetes	Helotiales	Helotiaceae	unidentified	unassigned	unassigned		100	9.96e-116
OTU1810	0	0	1	0	0	0	0	0	4	0	2	0	0	0	0	0	0	0	0	0	0	0	0	0	0	0	2	0	2	0	0	11	Chytridiomycota	Rhizophydiomycetes	Rhizophydiales	Rhizophydiaceae	Rhizophydium	unassigned	unassigned		99.573	1.39e-119
OTU183	4	2	0	0	0	14	0	0	4	0	7	134	55	19	1	98	1	0	0	1	2	14	0	0	0	8	0	0	0	0	5	369	Ascomycota	Leotiomycetes	Helotiales	unidentified	unidentified	unassigned	unassigned		98.095	9.53e-101
OTU1841	0	0	0	0	0	0	0	0	0	0	0	0	0	0	0	0	0	0	0	0	0	0	0	0	0	0	0	0	0	0	0	0	unidentified	unidentified	unidentified	unidentified	unidentified	unassigned	unassigned		84.932	1.24e-49
OTU1894	0	0	0	0	0	0	0	0	0	1	0	0	0	0	0	0	0	0	0	0	0	0	0	0	0	0	0	0	0	0	0	1	unidentified	unidentified	unidentified	unidentified	unidentified	unassigned	unassigned		92.262	6.11e-62
OTU1897	0	0	1	0	0	0	0	0	0	0	0	0	0	0	1	0	0	0	2	0	0	5	0	0	0	0	0	0	0	0	0	9	Ascomycota	Leotiomycetes	Helotiales	unidentified	unidentified	unassigned	unassigned		97.484	4.87e-73
OTU1902	0	0	1	0	0	0	0	0	1	3	0	0	0	0	0	0	0	1	0	0	0	0	0	0	1	0	0	0	0	0	0	7	Basidiomycota	Microbotryomycetes	unidentified	unidentified	unidentified	unassigned	unassigned		99.156	4.52e-119
OTU1903	0	0	0	0	0	0	0	0	2	0	1	0	0	0	0	0	0	0	0	0	0	0	0	0	0	2	0	0	0	0	0	5	Ascomycota	Leotiomycetes	Helotiales	unidentified	unidentified	unassigned	unassigned		96.335	9.34e-86
OTU1905	0	0	0	0	0	0	0	0	0	0	0	0	0	0	0	0	0	0	1	0	0	0	0	0	0	0	0	0	0	0	0	1	Ascomycota	Leotiomycetes	Helotiales	unidentified	unidentified	unassigned	unassigned		98.969	8.91e-96
OTU1908	0	0	0	0	0	0	0	0	0	0	0	0	0	0	0	0	0	0	0	0	0	0	0	0	0	0	0	0	0	10	0	10	Basidiomycota	unidentified	unidentified	unidentified	unidentified	unassigned	unassigned		96.985	9.54e-91
OTU1916	0	0	0	0	0	0	0	0	0	0	0	0	0	0	0	0	0	0	0	0	0	0	0	0	0	1	0	0	0	0	0	1	unidentified	unidentified	unidentified	unidentified	unidentified	unassigned	unassigned		88.517	2.92e-66
OTU1929	0	0	2	0	0	8	0	0	0	0	0	0	1	0	0	0	0	0	0	0	0	0	0	0	0	0	0	7	0	0	0	18	Basidiomycota	Agaricomycetes	Agaricales	unidentified	unidentified	unassigned	unassigned		99.614	1.93e-133
OTU193	0	0	0	0	0	0	0	0	0	0	0	0	0	0	0	0	0	0	0	0	0	0	0	0	0	1	0	0	0	0	0	1	Basidiomycota	Agaricomycetes	Agaricales	Clavariaceae	unidentified	unassigned	unassigned		92.14	3.01e-86
OTU1932	0	0	0	0	0	0	0	0	0	0	0	0	1	0	0	0	0	0	0	0	0	0	0	0	0	0	0	0	0	0	0	1	Ascomycota	Leotiomycetes	Helotiales	unidentified	unidentified	unassigned	unassigned		98.515	1.62e-98
OTU1934	0	0	0	0	0	0	0	0	0	0	0	0	4	0	0	0	0	0	0	0	0	0	0	0	0	0	0	0	0	0	0	4	Basidiomycota	unidentified	unidentified	unidentified	unidentified	unassigned	unassigned		100	3.38e-100
OTU1948	0	0	0	0	0	0	0	0	0	0	0	0	0	0	0	1	0	0	0	0	0	0	0	0	0	0	0	0	0	0	0	1	Basidiomycota	Microbotryomycetes	Leucosporidiales	unidentified	unidentified	unassigned	unassigned		100	1.99e-97
OTU1955	0	0	0	0	0	0	0	0	0	0	0	1	0	0	0	0	0	0	0	0	0	1	0	0	2	0	0	0	0	1	0	5	Basidiomycota	Tremellomycetes	Tremellales	unidentified	unidentified	unassigned	unassigned		100	1.94e-71
OTU1963	0	0	0	0	0	0	0	0	0	0	0	1	0	0	0	0	0	0	0	0	0	0	0	0	0	0	0	0	8	0	0	9	Ascomycota	Leotiomycetes	Helotiales	unidentified	unidentified	unassigned	unassigned		100	3.38e-100
OTU1970	0	0	0	0	3	0	0	0	1	0	1	0	0	1	0	0	0	0	0	0	0	0	0	0	2	0	1	0	0	0	0	9	unidentified	unidentified	unidentified	unidentified	unidentified	unassigned	unassigned		99.612	6.91e-133
OTU1999	0	0	0	0	0	0	0	4	0	0	0	0	0	0	0	1	0	1	0	0	0	0	0	0	0	0	0	0	0	0	0	6	Rozellomycota	Rozellomycota_cls_Incertae_sedis	GS04	unidentified	unidentified	unassigned	unassigned		95.565	1.88e-108
OTU2	0	0	0	3	0	3	0	0	9	2	2	0	1	0	0	1	2	1	0	0	0	0	0	0	0	18	0	2	4	0	0	48	Ascomycota	Archaeorhizomycetes	unidentified	unidentified	unidentified	unassigned	unassigned		98.592	5.75e-67
OTU20	0	0	0	0	0	0	0	0	0	0	0	0	3	0	0	0	0	0	0	0	0	0	0	0	0	1	0	0	0	0	0	4	Ascomycota	Dothideomycetes	Pleosporales	unidentified	unidentified	unassigned	unassigned		97.917	8.45e-91
OTU2008	0	0	0	0	0	0	0	0	0	0	0	0	0	0	0	0	0	0	0	0	0	0	0	0	0	0	0	0	0	0	0	0	Ascomycota	Dothideomycetes	Pleosporales	unidentified	unidentified	unassigned	unassigned		91.795	2.4e-71
OTU202	0	0	0	0	0	0	0	0	1	0	0	0	0	0	0	0	0	0	0	0	0	0	0	0	0	0	0	0	0	0	0	1	Basidiomycota	Tremellomycetes	Tremellales	unidentified	unidentified	unassigned	unassigned		100	6.35e-82
OTU2037	0	0	0	0	0	0	0	0	0	0	0	2	0	0	0	0	0	0	0	0	0	0	0	0	0	0	0	0	0	0	0	2	unidentified	unidentified	unidentified	unidentified	unidentified	unassigned	unassigned		98.515	5.79e-98
OTU2039	0	0	0	0	0	0	0	0	0	0	0	5	0	0	0	0	0	0	0	0	0	0	0	0	0	0	0	0	0	0	0	5	Ascomycota	Sordariomycetes	unidentified	unidentified	unidentified	unassigned	unassigned		87.368	4.34e-54
OTU204	0	0	0	0	0	0	0	0	0	1	0	0	0	57	12	0	28	2	0	3	5	2	1	1	0	8	0	0	2	10	2	134	Rozellomycota	Rozellomycota_cls_Incertae_sedis	GS11	unidentified	unidentified	unassigned	unassigned		98.758	6.4e-77
OTU2050	0	1	0	0	0	0	0	0	0	0	1	0	0	0	0	0	0	0	0	0	0	0	0	0	0	0	0	0	0	0	0	2	Ascomycota	Dothideomycetes	Venturiales	unidentified	unidentified	unassigned	unassigned		100	3.27e-95
OTU2053	0	0	0	0	0	0	0	0	0	0	0	0	0	0	0	0	0	0	0	0	0	0	0	0	0	0	3	0	0	0	0	3	unidentified	unidentified	unidentified	unidentified	unidentified	unassigned	unassigned		100	6.72e-61
OTU2055	0	0	0	0	0	0	0	1	0	1	0	0	0	1	0	0	0	1	0	0	0	0	0	0	1	0	0	3	0	0	0	8	Ascomycota	Leotiomycetes	Helotiales	Hyaloscyphaceae	unidentified	unassigned	unassigned		100	1.29e-109
OTU206	3	0	2	1	2	2	7	5	45	7	7	1	1	4	0	1	0	24	1	1	0	0	0	0	0	22	0	77	2	7	23	245	Ascomycota	Leotiomycetes	Helotiales	Hyaloscyphaceae	unidentified	unassigned	unassigned		99.537	4.18e-109
OTU2073	0	0	1	0	0	0	0	0	0	1	0	0	0	0	2	0	0	0	0	0	0	0	0	0	1	0	0	0	1	0	0	6	Ascomycota	unidentified	unidentified	unidentified	unidentified	unassigned	unassigned		100	2.51e-101
OTU2085	0	0	0	1	0	0	0	1	0	0	0	0	0	0	2	0	0	0	0	1	0	0	0	0	0	0	0	0	0	0	0	5	Ascomycota	Leotiomycetes	Helotiales	unidentified	unidentified	unassigned	unassigned		93.814	1.56e-78
OTU2087	0	0	0	0	0	1	0	0	0	0	0	1	1	0	0	2	0	0	0	0	0	0	0	0	0	1	0	1	0	0	0	7	Rozellomycota	Rozellomycota_cls_Incertae_sedis	GS05	unidentified	unidentified	unassigned	unassigned		100	8.46e-86
OTU2089	0	0	0	0	0	0	1	0	0	0	0	0	0	0	0	0	9	0	0	0	0	0	0	0	0	0	0	0	1	0	0	11	Mucoromycota	Endogonomycetes	GS20	unidentified	unidentified	unassigned	unassigned		99.603	5.19e-129
OTU209	0	0	0	0	0	0	0	0	0	0	0	0	0	0	0	0	26	0	0	2	0	53	0	0	123	2	0	0	0	0	0	206	Basidiomycota	Pucciniomycetes	unidentified	unidentified	unidentified	unassigned	unassigned		87.261	3.78e-44
OTU2091	11	0	0	0	0	0	0	0	0	0	0	0	0	0	0	0	0	0	0	0	0	0	0	0	0	0	0	0	0	0	1	12	Basidiomycota	Agaricomycetes	Thelephorales	Thelephoraceae	unidentified	unassigned	unassigned		97.2	1.77e-118
OTU210	0	0	0	0	0	0	0	0	0	0	0	11	225	0	0	0	0	0	0	0	0	0	0	0	0	0	0	0	0	0	0	236	Basidiomycota	Agaricomycetes	Thelephorales	Thelephoraceae	unidentified	unassigned	unassigned		97.51	1.36e-114
OTU2110	0	0	0	0	0	0	0	0	0	0	0	0	0	0	0	1	0	0	0	0	0	0	0	0	0	0	0	0	0	0	0	1	Basidiomycota	unidentified	unidentified	unidentified	unidentified	unassigned	unassigned		87.245	1.25e-54
OTU2117	0	0	0	0	0	0	0	0	0	0	0	2	1	0	0	0	0	0	0	0	0	0	0	0	1	0	0	0	0	0	0	4	Ascomycota	Leotiomycetes	unidentified	unidentified	unidentified	unassigned	unassigned		97.797	4.51e-109
OTU2131	0	0	2	0	0	0	0	0	0	0	0	1	0	0	0	0	0	0	0	0	1	1	0	0	0	0	0	0	0	0	0	5	Rozellomycota	Rozellomycota_cls_Incertae_sedis	GS04	unidentified	unidentified	unassigned	unassigned		93.952	6.88e-103
OTU214	0	0	0	1	0	0	0	0	0	0	0	0	0	0	0	0	0	0	0	0	0	0	0	0	0	0	0	0	0	0	0	1	Ascomycota	unidentified	unidentified	unidentified	unidentified	unassigned	unassigned		96.316	1.2e-84
OTU2142	0	0	0	0	0	0	0	0	1	1	0	0	0	0	0	0	0	0	0	0	0	0	1	0	0	0	0	0	0	0	0	3	unidentified	unidentified	unidentified	unidentified	unidentified	unassigned	unassigned		95.631	1.27e-89
OTU2144	0	0	0	0	0	0	0	0	0	1	0	0	0	0	0	0	0	0	0	0	0	0	3	0	0	0	0	0	0	0	0	4	Ascomycota	Sordariomycetes	unidentified	unidentified	unidentified	unassigned	unassigned		86.878	2.12e-62
OTU2152	0	0	0	0	0	0	0	0	0	0	0	0	0	0	0	0	0	0	0	0	0	0	0	0	0	0	0	0	1	5	0	6	Ascomycota	Dothideomycetes	Venturiales	Venturiaceae	unidentified	unassigned	unassigned		97.087	3.39e-95
OTU216	0	343	126	15	0	0	0	0	0	0	0	0	0	0	0	0	0	0	0	0	2	0	0	184	30	0	0	0	0	0	0	700	Basidiomycota	Agaricomycetes	Thelephorales	Thelephoraceae	unidentified	unassigned	unassigned		99.197	2.93e-126
OTU2164	0	0	0	0	0	0	0	0	0	0	0	0	1	0	0	0	0	1	0	5	0	0	0	0	0	0	0	0	0	0	0	7	unidentified	unidentified	unidentified	unidentified	unidentified	unassigned	unassigned		100	5.82e-72
OTU2178	0	0	0	0	0	0	0	0	0	0	0	0	0	0	0	0	0	0	0	0	0	0	0	0	0	0	0	0	11	0	0	11	Basidiomycota	Tremellomycetes	unidentified	unidentified	unidentified	unassigned	unassigned		85.03	1.38e-39
OTU2194	0	0	0	0	0	0	0	0	0	0	0	2	0	0	0	0	0	0	0	0	0	0	0	0	0	0	0	0	0	0	0	2	Basidiomycota	Agaricomycetes	Russulales	unidentified	unidentified	unassigned	unassigned		99.149	1.73e-118
OTU2206	0	0	0	0	0	0	0	0	4	0	0	0	0	0	0	0	0	0	0	0	0	0	0	0	0	0	0	0	0	0	0	4	Ascomycota	Leotiomycetes	Helotiales	unidentified	unidentified	unassigned	unassigned		99.465	1.52e-93
OTU2208	0	0	0	0	0	0	0	0	0	0	0	0	0	0	0	0	0	1	0	0	0	0	0	0	6	0	1	0	0	4	0	12	Ascomycota	Leotiomycetes	Helotiales	unidentified	unidentified	unassigned	unassigned		91.753	2.9e-71
OTU2229	0	0	0	0	0	0	0	0	0	0	0	0	0	1	0	0	2	0	0	1	0	0	0	0	0	0	0	0	0	2	0	6	Ascomycota	Leotiomycetes	unidentified	unidentified	unidentified	unassigned	unassigned		80.591	3.61e-40
OTU2247	0	0	0	0	0	0	0	0	0	0	0	0	0	0	1	1	0	0	0	0	0	0	0	0	0	0	0	1	0	0	0	3	unidentified	unidentified	unidentified	unidentified	unidentified	unassigned	unassigned		87.963	1.06e-65
OTU2262	0	0	0	0	0	0	0	0	0	0	0	0	0	0	0	0	0	0	0	0	0	2	0	1	0	0	0	0	0	0	0	3	Chytridiomycota	Spizellomycetes	Spizellomycetales	unidentified	unidentified	unassigned	unassigned		82.051	2.06e-38
OTU227	0	0	0	0	2	0	0	0	0	0	0	0	0	0	0	0	0	0	0	0	91	0	54	0	44	0	0	0	0	0	0	191	Basidiomycota	Agaricomycetes	Cantharellales	unidentified	unidentified	unassigned	unassigned		99.583	2.23e-122
OTU2271	0	0	1	0	0	0	0	0	0	0	0	0	0	0	0	0	0	0	0	0	0	0	0	0	0	0	0	0	0	0	0	1	Basidiomycota	Tremellomycetes	Tremellales	Trimorphomycetaceae	Saitozyma	unassigned	unassigned		89.759	9.59e-55
OTU2311	0	0	0	0	0	0	0	0	0	3	0	1	0	0	0	0	0	0	0	0	0	0	0	0	0	0	1	0	0	0	0	5	unidentified	unidentified	unidentified	unidentified	unidentified	unassigned	unassigned		89.714	9.19e-123
OTU2321	0	1	0	1	1	0	0	2	1	0	0	0	0	0	0	0	0	0	0	0	0	0	0	0	0	0	0	0	0	0	0	6	Basidiomycota	Microbotryomycetes	Sporidiobolales	unidentified	unidentified	unassigned	unassigned		96.373	2.55e-86
OTU2323	0	0	0	0	0	0	0	0	0	0	0	0	0	0	0	0	0	0	0	0	0	0	0	0	2	0	0	0	0	0	0	2	Ascomycota	Leotiomycetes	Helotiales	unidentified	unidentified	unassigned	unassigned		100	1.17e-94
OTU2327	0	0	1	0	0	0	0	0	0	0	0	0	0	0	0	0	0	0	0	0	0	0	0	0	0	0	0	0	0	0	0	1	Ascomycota	Leotiomycetes	Helotiales	Hyaloscyphaceae	unidentified	unassigned	unassigned		95.238	2.58e-81
OTU233	0	0	0	0	0	0	0	0	0	0	0	0	1	0	2	0	0	1	0	0	0	0	0	0	0	0	0	0	0	0	0	4	unidentified	unidentified	unidentified	unidentified	unidentified	unassigned	unassigned		100	1.98e-66
OTU2337	0	0	1	0	0	0	0	2	0	0	1	2	0	0	0	0	0	0	2	0	0	0	0	1	0	0	0	0	0	2	0	11	unidentified	unidentified	unidentified	unidentified	unidentified	unassigned	unassigned		92.369	8.99e-97
OTU2339	0	0	0	0	0	0	0	0	0	0	0	0	0	1	0	0	0	0	0	0	0	0	0	0	0	0	2	0	0	0	0	3	Basidiomycota	Agaricomycetes	Agaricales	Tricholomataceae	Paralepista	unassigned	unassigned		99.645	1.16e-145
OTU2354	0	0	0	0	0	0	1	0	0	1	0	0	0	0	0	0	0	0	0	0	0	0	0	0	0	1	0	0	0	0	0	3	Ascomycota	Sordariomycetes	unidentified	unidentified	unidentified	unassigned	unassigned		91.748	3.38e-75
OTU240	1	1	0	0	0	2	0	2	1	2	3	1	1	0	0	0	0	0	0	0	0	2	0	1	4	0	2	0	3	0	0	26	Ascomycota	Leotiomycetes	Helotiales	unidentified	unidentified	unassigned	unassigned		94.118	2.62e-91
OTU2404	0	0	0	0	0	1	0	0	0	0	0	0	0	0	0	0	0	0	0	0	0	0	0	0	0	0	0	0	0	0	0	1	Rozellomycota	unidentified	unidentified	unidentified	unidentified	unassigned	unassigned		96.296	7.84e-71
OTU2450	0	0	0	0	0	0	0	0	2	0	0	0	0	0	0	0	0	0	0	0	0	0	0	0	0	0	0	0	0	2	0	4	Ascomycota	Leotiomycetes	Helotiales	unidentified	unidentified	unassigned	unassigned		94.977	4.31e-94
OTU2461	0	0	0	0	0	0	0	0	0	0	0	0	0	1	0	3	0	0	0	0	0	0	0	0	0	0	0	0	1	2	0	7	Mortierellomycota	Mortierellomycetes	Mortierellales	unidentified	unidentified	unassigned	unassigned		92.308	5.86e-73
OTU247	0	0	0	0	0	0	0	0	0	0	0	0	0	0	0	0	0	0	0	0	1	1	106	245	10	0	0	0	0	0	0	363	Basidiomycota	Agaricomycetes	Boletales	Boletaceae	unidentified	unassigned	unassigned		99.554	4.5e-114
OTU248	0	0	0	1	0	0	0	0	0	0	0	0	0	0	0	0	0	0	0	0	0	0	0	0	0	0	0	0	0	0	0	1	Ascomycota	Leotiomycetes	Helotiales	unidentified	unidentified	unassigned	unassigned		99.742	0
OTU2485	0	0	0	0	0	0	0	0	0	0	0	0	0	0	0	0	0	0	0	0	2	0	0	0	0	0	0	0	0	1	0	3	Ascomycota	Dothideomycetes	Pleosporales	unidentified	unidentified	unassigned	unassigned		99.497	3.35e-100
OTU2489	0	0	0	0	0	0	0	0	0	0	4	0	0	0	0	0	0	0	0	0	0	0	0	0	0	0	0	0	0	0	0	4	Mortierellomycota	unidentified	unidentified	unidentified	unidentified	unassigned	unassigned		86.321	3.62e-55
OTU2499	0	0	0	0	0	0	0	0	0	0	0	0	1	1	0	0	0	2	0	0	0	0	0	0	0	0	0	3	0	0	0	7	Basidiomycota	Tremellomycetes	Filobasidiales	Piskurozymaceae	Solicoccozyma	unassigned	unassigned		92.228	3.3e-70
OTU250	0	0	0	1	0	0	0	0	0	0	0	0	0	0	0	0	0	0	0	0	1	0	0	0	0	0	0	0	0	0	0	2	unidentified	unidentified	unidentified	unidentified	unidentified	unassigned	unassigned		97.468	6.2e-72
OTU2509	0	0	0	0	0	0	0	1	0	0	0	0	0	0	0	0	0	0	0	0	0	0	0	0	0	0	0	0	0	0	0	1	Ascomycota	Dothideomycetes	Pleosporales	unidentified	unidentified	unassigned	unassigned		90.952	4.8e-74
OTU2519	0	0	0	0	0	0	0	0	3	0	0	0	0	0	0	0	0	0	0	0	0	0	0	0	0	0	0	0	1	0	0	4	Ascomycota	Eurotiomycetes	Chaetothyriales	unidentified	unidentified	unassigned	unassigned		100	1.72e-118
OTU2523	0	0	0	0	0	0	0	0	0	0	0	0	0	0	2	0	0	0	0	0	0	0	0	0	0	0	0	0	0	0	0	2	Rozellomycota	unidentified	unidentified	unidentified	unidentified	unassigned	unassigned		100	1.13e-130
OTU2524	0	0	0	0	0	0	0	0	0	0	0	0	0	0	2	0	0	0	0	0	0	0	0	0	0	0	0	0	0	0	0	2	Mortierellomycota	Mortierellomycetes	Mortierellales	Mortierellaceae	unidentified	unassigned	unassigned		97.98	4.22e-94
OTU2527	0	0	0	0	0	0	0	0	0	0	0	0	0	0	0	1	0	0	0	0	0	0	0	0	0	1	0	0	0	0	0	2	Ascomycota	Leotiomycetes	Helotiales	unidentified	unidentified	unassigned	unassigned		100	9.19e-111
OTU254	0	0	1	0	0	0	0	0	2	0	0	0	1	0	0	0	3	0	0	0	0	0	0	0	0	0	1	0	1	0	0	9	Ascomycota	unidentified	unidentified	unidentified	unidentified	unassigned	unassigned		99.497	3.43e-100
OTU2543	0	0	0	0	0	0	0	0	0	0	0	0	0	0	0	0	0	0	0	0	0	0	0	0	0	0	0	0	2	0	0	2	Ascomycota	Sordariomycetes	Xylariales	Xylariaceae	unidentified	unassigned	unassigned		96.392	6.92e-87
OTU2544	0	0	4	0	0	0	0	0	0	0	0	0	0	0	0	0	0	0	0	0	0	0	0	0	0	0	0	0	0	0	0	4	Ascomycota	unidentified	unidentified	unidentified	unidentified	unassigned	unassigned		99.479	2.58e-96
OTU2553	0	0	0	0	0	0	0	0	1	0	0	0	0	0	0	0	0	0	0	0	0	0	0	0	0	1	0	0	0	0	0	2	Ascomycota	Leotiomycetes	Helotiales	unidentified	unidentified	unassigned	unassigned		88.995	7.53e-67
OTU2563	0	0	0	0	0	0	0	0	0	0	0	0	0	0	0	0	0	0	0	0	0	0	0	0	0	0	0	0	0	10	0	10	Ascomycota	Dothideomycetes	Venturiales	Venturiaceae	unidentified	unassigned	unassigned		97.207	2.46e-81
OTU2567	0	0	0	0	0	0	0	0	0	0	0	0	0	0	1	0	0	0	0	1	0	0	0	0	2	0	0	0	0	0	0	4	Ascomycota	Sordariomycetes	unidentified	unidentified	unidentified	unassigned	unassigned		83.152	4.31e-39
OTU2577	0	0	0	0	0	2	0	0	0	0	1	0	0	1	1	1	0	0	0	0	0	0	0	0	0	0	0	0	0	0	0	6	Ascomycota	Saccharomycetes	Saccharomycetales	unidentified	unidentified	unassigned	unassigned		79.365	2.62e-37
OTU2609	0	0	0	0	0	0	0	0	0	0	0	2	0	0	0	0	0	0	0	0	0	0	0	0	0	0	0	0	0	0	0	2	Ascomycota	Leotiomycetes	Helotiales	unidentified	unidentified	unassigned	unassigned		100	9.12e-96
OTU2612	0	0	0	0	0	0	0	0	0	0	0	1	0	0	0	0	0	0	0	0	0	0	0	0	0	2	1	0	0	0	0	4	Ascomycota	Orbiliomycetes	Orbiliales	unidentified	unidentified	unassigned	unassigned		98.113	7.77e-102
OTU262	0	4	1	47	43	9	2	36	2	0	1	43	8	0	0	3	0	0	0	0	27	1	1	17	1	4	0	0	18	24	0	292	Basidiomycota	Agaricomycetes	Trechisporales	Hydnodontaceae	unidentified	unassigned	unassigned		100	1.04e-115
OTU2636	1	1	1	0	0	0	1	0	1	0	0	0	0	0	0	0	0	0	0	0	0	0	0	0	0	2	7	0	0	1	0	15	Ascomycota	Pezizomycetes	Pezizales	Pezizaceae	unidentified	unassigned	unassigned		99.615	5.38e-134
OTU2638	0	0	0	0	0	1	0	0	0	0	0	0	0	0	1	0	0	0	0	0	0	0	0	0	0	0	0	0	0	1	0	3	Basidiomycota	Tremellomycetes	Tremellales	Trimorphomycetaceae	Saitozyma	unassigned	unassigned		94.578	1.55e-67
OTU2663	0	0	0	0	0	1	0	0	0	0	0	0	2	1	0	3	0	4	0	0	0	0	0	0	1	0	0	0	0	0	0	12	Basidiomycota	Agaricomycetes	Agaricales	unidentified	unidentified	unassigned	unassigned		100	9.44e-147
OTU2668	0	0	0	0	0	0	0	0	0	0	0	0	0	0	0	0	0	0	0	0	0	0	0	0	0	0	0	0	0	0	0	0	Basidiomycota	Tremellomycetes	Tremellales	Bulleribasidiaceae	Vishniacozyma	unassigned	unassigned		100	1.08e-84
OTU267	0	19	3	1	3	3	4	1	31	61	4	1	0	1	0	0	0	1	0	0	0	1	0	0	0	3	0	0	0	16	1	154	Ascomycota	Dothideomycetes	Venturiales	unidentified	unidentified	unassigned	unassigned		98.485	9.12e-96
OTU2696	0	0	0	0	0	0	0	0	0	0	0	1	0	0	0	0	0	0	0	0	0	0	0	0	0	0	0	0	0	0	0	1	Ascomycota	Dothideomycetes	Pleosporales	Melanommataceae	Beverwykella	unassigned	unassigned		84.817	6.82e-47
OTU2702	0	0	0	0	0	0	0	0	2	0	3	0	0	0	0	0	0	0	0	0	0	0	0	0	0	0	0	0	0	0	0	5	unidentified	unidentified	unidentified	unidentified	unidentified	unassigned	unassigned		96.522	1.08e-105
OTU2720	0	0	1	0	0	0	1	0	0	0	0	0	0	0	0	0	0	0	0	0	2	0	0	0	0	0	0	0	0	2	0	6	Basidiomycota	Microbotryomycetes	unidentified	unidentified	unidentified	unassigned	unassigned		97.917	2.82e-90
OTU2726	0	0	1	0	2	0	0	0	0	0	0	0	0	0	0	0	0	0	0	0	0	0	0	0	0	0	0	0	5	2	0	10	Ascomycota	Dothideomycetes	Capnodiales	unidentified	unidentified	unassigned	unassigned		97.34	1.87e-87
OTU2740	0	0	0	0	0	1	0	0	0	1	0	0	0	0	1	0	0	0	0	0	0	0	0	0	0	0	0	0	0	0	0	3	Ascomycota	Sordariomycetes	unidentified	unidentified	unidentified	unassigned	unassigned		97.906	3.34e-90
OTU2751	0	0	3	0	0	0	0	0	0	0	0	0	0	0	0	0	0	0	0	0	0	0	0	0	0	0	0	0	0	0	0	3	Ascomycota	Dothideomycetes	Venturiales	Venturiaceae	unidentified	unassigned	unassigned		86.486	3.28e-50
OTU2755	0	0	0	0	0	0	0	0	0	0	0	0	0	0	1	0	0	0	0	0	0	0	0	0	0	0	0	0	0	0	0	1	Ascomycota	Leotiomycetes	unidentified	unidentified	unidentified	unassigned	unassigned		84.255	1.26e-54
OTU277	0	0	0	0	0	0	0	0	0	0	0	0	0	21	71	0	8	2	0	2	0	0	0	0	0	0	1	0	0	0	0	105	Rozellomycota	unidentified	unidentified	unidentified	unidentified	unassigned	unassigned		99.401	1.7e-82
OTU2781	0	0	0	0	0	0	0	0	0	0	0	0	2	0	0	0	0	0	0	0	0	0	0	0	0	0	0	0	0	0	0	2	Ascomycota	Orbiliomycetes	Orbiliales	unidentified	unidentified	unassigned	unassigned		89.545	6.51e-73
OTU279	0	0	0	0	0	0	0	0	0	0	0	1	1	1	0	0	0	0	0	0	0	0	0	0	0	0	0	0	0	0	0	3	Ascomycota	Sordariomycetes	unidentified	unidentified	unidentified	unassigned	unassigned		100	2.37e-86
OTU2801	0	0	0	0	0	0	0	0	0	0	1	0	0	0	0	0	0	0	0	0	0	0	0	0	0	0	0	0	0	0	0	1	Ascomycota	Sordariomycetes	Sordariales	unidentified	unidentified	unassigned	unassigned		93.923	6.89e-72
OTU2809	0	0	0	0	0	0	0	0	0	0	0	0	0	1	0	0	0	0	0	0	0	0	0	0	0	0	0	0	0	0	0	1	Ascomycota	Saccharomycetes	Saccharomycetales	Saccharomycetales_fam_Incertae_sedis	Candida	unassigned	unassigned		95.098	7.63e-40
OTU2844	0	0	0	0	0	0	0	0	0	0	0	0	0	0	0	0	0	0	0	0	0	0	0	0	0	0	0	0	3	0	0	3	Basidiomycota	Agaricomycetes	Agaricales	Clavariaceae	unidentified	unassigned	unassigned		83.152	5.13e-39
OTU290	0	0	0	0	0	0	0	0	0	0	0	3	0	1	1	0	0	3	4	8	1	1	0	0	9	3	0	0	0	2	0	36	Basidiomycota	Tremellomycetes	Tremellales	Bulleribasidiaceae	Vishniacozyma	unassigned	unassigned		100	6.35e-82
OTU2915	0	0	0	2	0	0	0	0	0	0	0	0	0	1	0	0	1	0	0	0	1	0	0	0	0	0	0	0	0	0	0	5	Ascomycota	Orbiliomycetes	Orbiliales	unidentified	unidentified	unassigned	unassigned		84.783	6.35e-44
OTU2931	1	1	1	0	0	1	0	0	0	0	0	1	1	0	0	0	0	1	0	0	0	0	0	0	1	0	0	1	1	0	0	10	Basidiomycota	Agaricomycetes	Agaricales	unidentified	unidentified	unassigned	unassigned		99.676	3.57e-161
OTU2937	0	0	0	0	0	0	0	0	0	0	0	0	0	0	2	0	0	0	0	0	0	0	0	0	0	0	0	0	0	1	0	3	Rozellomycota	unidentified	unidentified	unidentified	unidentified	unassigned	unassigned		86.636	1.03e-60
OTU294	0	0	0	0	0	0	0	0	0	181	0	0	0	0	0	0	0	0	0	0	0	0	0	0	0	0	0	0	0	3	0	184	unidentified	unidentified	unidentified	unidentified	unidentified	unassigned	unassigned		96.04	1.27e-89
OTU295	1	1	5	29	0	18	0	0	1	0	0	21	6	9	0	15	0	0	0	0	0	0	0	0	0	0	0	0	0	0	0	106	Basidiomycota	Agaricomycetes	unidentified	unidentified	unidentified	unassigned	unassigned		100	1.61e-103
OTU2958	0	0	0	0	0	2	1	0	0	0	0	0	0	0	0	0	0	0	0	0	0	0	0	0	0	0	0	0	0	0	1	4	Mortierellomycota	unidentified	unidentified	unidentified	unidentified	unassigned	unassigned		98.246	3.05e-80
OTU2962	0	0	1	0	0	0	0	0	0	0	1	0	2	0	0	0	0	0	0	0	0	0	0	0	0	0	0	0	0	1	0	5	Ascomycota	Leotiomycetes	unidentified	unidentified	unidentified	unassigned	unassigned		86.977	3.07e-61
OTU3001	0	0	0	0	0	0	0	0	0	0	0	0	0	0	0	0	0	0	0	0	0	0	0	0	0	0	0	0	0	0	0	0	Basidiomycota	Exobasidiomycetes	Entylomatales	unidentified	unidentified	unassigned	unassigned		100	7.9e-117
OTU3002	0	3	2	0	1	1	0	2	1	1	0	0	0	0	0	1	0	1	1	0	0	1	0	0	1	4	0	1	1	0	1	23	unidentified	unidentified	unidentified	unidentified	unidentified	unassigned	unassigned		97.083	2.88e-111
OTU3008	0	0	0	0	1	0	0	0	0	0	0	0	0	0	0	0	0	0	0	0	0	0	0	0	0	0	0	0	1	0	0	2	Rozellomycota	Rozellomycota_cls_Incertae_sedis	GS08	unidentified	unidentified	unassigned	unassigned		98.065	1.71e-72
OTU3019	0	0	0	0	1	0	0	0	0	0	0	0	0	0	0	1	0	0	0	1	0	1	0	0	0	0	0	0	0	0	0	4	Rozellomycota	unidentified	unidentified	unidentified	unidentified	unassigned	unassigned		94.34	1.29e-63
OTU306	0	2	4	2	0	1	3	1	30	15	9	0	2	1	0	8	5	30	2	3	0	6	0	1	7	4	16	1	2	2	0	157	Basidiomycota	Microbotryomycetes	Leucosporidiales	unidentified	unidentified	unassigned	unassigned		100	1.25e-104
OTU3079	0	0	0	0	0	0	0	0	0	0	0	0	0	1	0	1	0	0	0	0	0	0	0	0	0	0	0	0	0	0	0	2	Ascomycota	Dothideomycetes	Capnodiales	Mycosphaerellaceae	unidentified	unassigned	unassigned		95.694	2.09e-92
OTU308	0	3	8	6	0	2	0	0	0	19	0	0	1	0	0	6	0	39	10	0	2	11	0	0	0	28	9	4	0	2	0	150	Ascomycota	unidentified	unidentified	unidentified	unidentified	unassigned	unassigned		90.431	5.92e-73
OTU3105	0	0	0	0	0	0	0	0	1	0	0	0	0	0	0	0	0	0	0	0	0	0	0	0	0	0	0	0	0	1	0	2	unidentified	unidentified	unidentified	unidentified	unidentified	unassigned	unassigned		90.226	6.43e-42
OTU3106	0	0	0	0	0	0	0	0	0	0	0	0	1	0	0	0	0	0	0	0	0	0	0	0	0	0	0	0	0	0	0	1	unidentified	unidentified	unidentified	unidentified	unidentified	unassigned	unassigned		87.143	8.18e-62
OTU3110	0	0	0	0	0	0	1	0	0	0	0	0	0	0	0	0	0	0	0	0	0	0	0	0	0	0	0	0	0	0	0	1	Ascomycota	Orbiliomycetes	Orbiliales	Orbiliaceae	unidentified	unassigned	unassigned		100	1.28e-114
OTU3118	0	0	0	0	0	0	0	0	0	0	0	1	0	0	0	0	0	0	0	0	0	0	0	0	0	0	0	0	0	0	0	1	unidentified	unidentified	unidentified	unidentified	unidentified	unassigned	unassigned		97.326	7.12e-87
OTU3128	0	0	0	0	1	0	0	0	0	0	0	0	0	0	0	0	0	0	2	0	0	0	0	0	0	0	0	0	0	0	0	3	unidentified	unidentified	unidentified	unidentified	unidentified	unassigned	unassigned		91.558	1.26e-53
OTU314	0	0	0	0	0	0	0	0	0	0	0	0	0	0	0	0	0	0	0	0	0	0	0	0	1	0	0	0	0	0	0	1	Ascomycota	Leotiomycetes	Helotiales	unidentified	unidentified	unassigned	unassigned		96.19	4.69e-94
OTU3148	0	0	0	0	0	0	0	0	0	0	0	0	0	0	0	0	0	0	0	0	0	0	0	0	1	0	0	0	0	0	0	1	Ascomycota	Dothideomycetes	Pleosporales	unidentified	unidentified	unassigned	unassigned		100	4.94e-83
OTU3155	1	0	0	0	0	0	0	0	0	0	0	0	0	0	0	0	0	0	0	0	0	0	0	0	0	0	0	0	0	0	0	1	Basidiomycota	Tremellomycetes	Tremellales	Trimorphomycetaceae	Saitozyma	unassigned	unassigned		98.765	4.25e-78
OTU3166	0	0	0	0	0	0	0	0	1	0	0	0	0	0	0	0	0	0	0	0	0	0	0	0	0	0	0	0	0	0	0	1	unidentified	unidentified	unidentified	unidentified	unidentified	unassigned	unassigned		88.038	1.36e-64
OTU3168	0	0	0	0	0	0	0	0	0	0	0	0	0	0	0	0	0	0	0	0	0	0	3	0	0	0	0	0	0	0	0	3	Basidiomycota	Agaricomycetes	Thelephorales	Thelephoraceae	unidentified	unassigned	unassigned		100	1.76e-118
OTU3172	0	0	0	0	0	0	0	0	0	1	0	0	0	0	0	1	0	0	0	0	0	0	0	0	0	0	0	0	0	0	0	2	Ascomycota	Sordariomycetes	Pleurotheciales	Pleurotheciaceae	Adelosphaeria	unassigned	unassigned		99.515	1.6e-103
OTU3179	0	0	0	0	0	0	0	0	0	0	1	0	0	0	0	0	0	0	0	0	0	0	0	0	0	0	0	0	0	0	0	1	Ascomycota	Dothideomycetes	Myriangiales	Myriangiaceae	unidentified	unassigned	unassigned		93.365	4.47e-84
OTU318	4	14	18	19	0	4	1	0	4	7	24	4	27	6	1	14	0	1	1	0	0	2	0	0	0	5	4	2	0	1	0	163	Mortierellomycota	Mortierellomycetes	Mortierellales	unidentified	unidentified	unassigned	unassigned		99.32	2.12e-71
OTU3184	0	0	0	0	0	0	0	0	0	0	0	0	0	0	3	0	1	0	1	1	0	0	0	0	0	0	0	0	0	0	0	6	Ascomycota	Sordariomycetes	Diaporthales	unidentified	unidentified	unassigned	unassigned		89.063	2.7e-61
OTU3194	0	0	0	0	0	0	0	0	0	0	0	0	0	0	1	0	0	0	0	0	0	0	0	0	0	0	0	0	0	0	0	1	Mucoromycota	Endogonomycetes	GS22	unidentified	unidentified	unassigned	unassigned		88.146	3.06e-102
OTU3213	0	0	0	0	0	0	0	0	0	0	0	0	0	0	3	0	0	0	0	0	0	0	0	0	0	0	0	1	0	0	0	4	Basidiomycota	Agaricomycetes	Agaricales	Lyophyllaceae	unidentified	unassigned	unassigned		100	1.96e-138
OTU3228	0	0	0	0	0	1	0	0	0	0	0	0	0	0	0	0	0	0	0	0	0	0	0	0	0	0	0	0	0	0	0	1	Basidiomycota	Agaricomycetes	Cantharellales	unidentified	unidentified	unassigned	unassigned		88.263	1.73e-63
OTU3248	0	0	0	0	0	0	0	0	1	0	0	0	0	0	0	0	0	0	0	0	0	0	0	0	0	3	0	0	0	0	0	4	Ascomycota	Leotiomycetes	Helotiales	unidentified	unidentified	unassigned	unassigned		99.005	1.24e-99
OTU3249	0	0	0	0	0	0	0	0	0	0	0	0	0	0	1	0	0	0	0	0	0	0	0	0	0	0	0	0	0	0	0	1	Rozellomycota	unidentified	unidentified	unidentified	unidentified	unassigned	unassigned		92.617	3.47e-54
OTU3260	0	0	0	0	0	0	0	0	0	0	0	0	0	0	0	0	0	0	0	0	0	0	0	0	0	0	0	0	0	0	1	1	unidentified	unidentified	unidentified	unidentified	unidentified	unassigned	unassigned		100	2.55e-96
OTU3295	0	0	0	0	0	0	0	0	0	0	0	0	0	1	0	0	0	0	0	0	0	0	0	0	0	0	0	0	1	0	0	2	Ascomycota	unidentified	unidentified	unidentified	unidentified	unassigned	unassigned		98.925	2.53e-91
OTU3307	0	0	1	0	0	0	0	0	0	0	0	0	0	0	0	0	0	0	0	0	0	0	0	0	0	0	0	0	0	0	0	1	Ascomycota	Leotiomycetes	Helotiales	unidentified	unidentified	unassigned	unassigned		95.928	4.41e-99
OTU332	0	0	0	0	0	0	0	0	0	0	0	0	0	0	0	0	0	0	0	1	0	0	0	0	0	0	0	0	0	0	0	1	Basidiomycota	unidentified	unidentified	unidentified	unidentified	unassigned	unassigned		99.265	2.58e-65
OTU3321	0	0	0	0	0	0	0	0	0	0	0	2	0	0	0	0	0	0	0	0	0	0	0	0	0	0	0	0	0	0	0	2	Basidiomycota	Tremellomycetes	unidentified	unidentified	unidentified	unassigned	unassigned		99.49	1.57e-98
OTU3324	0	0	0	0	0	0	0	0	0	0	0	0	0	0	0	0	0	0	0	0	0	0	0	0	0	0	0	0	0	0	0	0	unidentified	unidentified	unidentified	unidentified	unidentified	unassigned	unassigned		87.549	7.39e-78
OTU3325	0	0	0	0	0	0	0	0	0	0	0	0	3	0	0	0	0	0	0	0	0	0	0	0	0	0	0	0	0	0	0	3	Ascomycota	Eurotiomycetes	Chaetothyriales	Herpotrichiellaceae	unidentified	unassigned	unassigned		82.524	7.84e-42
OTU3329	0	0	0	0	0	0	0	0	0	0	0	0	0	0	0	0	0	0	0	0	0	0	0	0	0	1	0	0	0	0	0	1	Ascomycota	Eurotiomycetes	Chaetothyriales	Herpotrichiellaceae	unidentified	unassigned	unassigned		87.395	2.9e-71
OTU333	0	3	0	0	6	0	1	0	46	0	0	20	0	0	3	2	1	0	2	0	0	0	0	0	1	1	1	0	0	0	0	87	Ascomycota	Sordariomycetes	Hypocreales	Bionectriaceae	unidentified	unassigned	unassigned		99.495	1.16e-99
OTU3338	0	0	0	0	0	0	0	0	1	0	0	0	0	0	0	0	0	0	0	0	0	0	0	0	0	0	0	0	0	0	0	1	Ascomycota	Leotiomycetes	unidentified	unidentified	unidentified	unassigned	unassigned		88.837	1.38e-69
OTU3344	0	0	1	0	0	0	0	0	0	0	0	0	0	0	0	0	0	0	0	0	0	0	0	0	0	0	0	0	0	0	0	1	Ascomycota	Sordariomycetes	Sordariomycetes_ord_Incertae_sedis	Sordariomycetes_fam_Incertae_sedis	Atractospora	unassigned	unassigned		92.593	1.97e-72
OTU3345	0	0	0	0	0	0	0	0	0	0	5	0	0	0	0	0	0	0	0	0	0	0	0	0	0	0	0	0	0	0	0	5	Basidiomycota	Agaricomycetes	Cantharellales	Ceratobasidiaceae	unidentified	unassigned	unassigned		100	4.94e-129
OTU3355	0	0	0	0	0	0	1	0	0	0	0	0	0	0	0	0	0	0	0	0	0	0	0	0	0	1	0	0	0	0	0	2	Ascomycota	Leotiomycetes	unidentified	unidentified	unidentified	unassigned	unassigned		100	5.73e-108
OTU3369	0	1	0	0	0	0	0	0	0	0	0	0	0	0	0	0	0	0	0	0	0	0	0	0	0	0	1	0	0	0	0	2	Rozellomycota	Rozellomycota_cls_Incertae_sedis	GS05	unidentified	unidentified	unassigned	unassigned		92.398	5.16e-63
OTU337	1	0	1	2	1	4	0	0	3	0	4	8	7	2	11	0	0	0	2	2	1	0	0	0	1	0	1	4	0	0	0	55	Ascomycota	Leotiomycetes	Helotiales	unidentified	unidentified	unassigned	unassigned		100	9.38e-106
OTU3382	0	0	0	0	0	0	0	0	0	0	0	0	0	0	0	0	0	0	0	0	0	0	0	0	0	0	0	0	0	0	0	0	Basidiomycota	Tremellomycetes	unidentified	unidentified	unidentified	unassigned	unassigned		97.887	9.34e-65
OTU3407	0	0	0	0	0	0	0	0	0	0	0	0	0	0	0	0	0	0	0	0	0	0	0	0	1	0	0	0	0	0	0	1	Ascomycota	Sordariomycetes	Sordariales	Lasiosphaeriaceae	unidentified	unassigned	unassigned		81.281	2.13e-37
OTU3411	0	0	0	0	0	0	0	0	0	0	0	0	3	0	1	0	0	0	0	0	0	0	0	0	0	0	0	0	0	0	0	4	Ascomycota	Leotiomycetes	Helotiales	unidentified	unidentified	unassigned	unassigned		98.537	3.52e-100
OTU3460	0	0	0	0	0	0	0	0	0	0	0	0	0	0	0	0	0	0	0	0	0	0	0	0	0	0	1	0	0	0	0	1	unidentified	unidentified	unidentified	unidentified	unidentified	unassigned	unassigned		82.778	2.47e-37
OTU3484	0	0	0	0	0	1	0	0	0	0	0	0	1	0	0	0	0	0	0	0	0	0	0	0	0	0	0	0	0	0	0	2	Ascomycota	Lecanoromycetes	unidentified	unidentified	unidentified	unassigned	unassigned		96.277	3.84e-84
OTU3500	0	0	0	0	0	0	0	0	0	0	0	0	0	0	0	0	0	0	0	0	0	0	0	0	0	2	0	0	0	0	0	2	Rozellomycota	Rozellomycota_cls_Incertae_sedis	GS05	unidentified	unidentified	unassigned	unassigned		91.071	1.44e-58
OTU3503	0	0	0	0	0	0	0	0	0	0	0	0	0	0	0	0	0	0	0	0	0	0	0	0	4	0	0	0	0	0	0	4	Ascomycota	Lecanoromycetes	Acarosporales	unidentified	unidentified	unassigned	unassigned		91.133	2.16e-72
OTU3519	0	0	0	0	0	0	0	0	0	0	0	0	0	0	0	0	0	0	0	0	1	0	0	0	0	0	1	0	0	0	0	2	Rozellomycota	unidentified	unidentified	unidentified	unidentified	unassigned	unassigned		100	7.97e-122
OTU3567	0	0	1	0	0	0	0	0	0	0	0	0	0	0	0	0	0	0	0	0	0	0	0	0	0	0	0	0	0	0	0	1	Basidiomycota	Microbotryomycetes	Leucosporidiales	unidentified	unidentified	unassigned	unassigned		87.273	4.89e-64
OTU359	0	0	0	2	4	0	0	0	0	2	0	0	0	0	0	0	0	0	0	0	0	1	0	0	0	0	0	0	0	0	0	9	Rozellomycota	unidentified	unidentified	unidentified	unidentified	unassigned	unassigned		95.597	1.69e-67
OTU3638	0	0	0	0	0	1	1	0	0	0	0	0	0	0	0	0	1	0	0	0	0	0	0	0	0	0	0	0	0	0	0	3	Ascomycota	Leotiomycetes	Helotiales	unidentified	unidentified	unassigned	unassigned		100	2.54e-96
OTU3652	0	0	0	0	0	0	0	0	0	0	0	1	1	0	0	0	0	0	0	1	0	0	0	0	0	0	0	0	0	0	0	3	Ascomycota	Leotiomycetes	unidentified	unidentified	unidentified	unassigned	unassigned		100	7e-102
OTU3675	0	0	0	0	0	0	0	0	0	0	0	0	0	0	0	0	0	0	0	0	0	0	0	0	0	1	0	0	0	0	0	1	Chytridiomycota	Rhizophydiomycetes	Rhizophydiales	Rhizophydiaceae	Rhizophydium	unassigned	unassigned		93.333	1.16e-70
OTU3679	0	0	0	0	0	0	0	0	0	0	0	2	1	0	0	0	0	0	0	0	0	0	0	0	0	0	0	0	0	0	0	3	Ascomycota	Eurotiomycetes	Chaetothyriales	Herpotrichiellaceae	unidentified	unassigned	unassigned		82.7	8.19e-52
OTU368	0	0	0	0	0	0	0	0	0	0	0	2	50	0	0	0	0	0	0	0	0	0	0	0	0	0	0	0	0	0	0	52	unidentified	unidentified	unidentified	unidentified	unidentified	unassigned	unassigned		93.13	4.52e-48
OTU3687	0	0	0	0	0	1	0	0	0	0	0	0	0	0	0	0	0	0	0	0	0	0	0	0	0	0	0	0	0	0	0	1	Basidiomycota	Agaricomycetes	Agaricales	unidentified	unidentified	unassigned	unassigned		93.878	7.82e-123
OTU3697	0	0	0	0	0	0	0	0	0	0	0	0	0	0	0	0	0	0	0	0	0	0	0	0	0	0	1	0	0	0	1	2	unidentified	unidentified	unidentified	unidentified	unidentified	unassigned	unassigned		92.857	3.69e-64
OTU3704	0	0	0	0	0	0	0	0	0	0	0	0	1	0	0	0	0	0	0	0	0	0	0	0	0	0	0	0	0	0	0	1	Mortierellomycota	Mortierellomycetes	Mortierellales	unidentified	unidentified	unassigned	unassigned		96.129	2.13e-66
OTU3712	0	0	0	0	0	0	0	1	0	0	0	0	0	0	0	0	0	0	0	0	0	2	0	0	0	0	0	0	0	0	0	3	Basidiomycota	Agaricomycetes	Agaricales	Entolomataceae	unidentified	unassigned	unassigned		100	4.2e-140
OTU3714	0	0	0	0	0	0	0	0	0	0	0	0	0	0	0	0	0	0	0	0	0	0	0	0	0	0	0	0	0	0	0	0	Basidiomycota	Pucciniomycetes	unidentified	unidentified	unidentified	unassigned	unassigned		88.608	6.17e-47
OTU3728	0	0	0	0	0	0	0	0	0	0	0	0	1	0	0	0	0	0	0	0	0	0	0	0	0	0	0	0	0	0	0	1	Ascomycota	Leotiomycetes	Helotiales	Hyaloscyphaceae	unidentified	unassigned	unassigned		97.354	5.5e-88
OTU3737	0	0	0	0	0	0	0	0	0	0	0	0	0	0	0	0	0	0	0	0	0	0	0	0	0	0	0	0	2	0	0	2	unidentified	unidentified	unidentified	unidentified	unidentified	unassigned	unassigned		99.138	4.11e-54
OTU3744	0	0	0	0	0	0	0	0	0	0	0	0	0	0	0	0	0	0	0	0	0	0	2	0	0	0	0	0	0	0	0	2	Mortierellomycota	Mortierellomycetes	Mortierellales	Mortierellaceae	unidentified	unassigned	unassigned		95.977	1.12e-74
OTU3753	0	0	0	0	0	0	0	0	0	0	0	0	0	0	0	0	0	0	0	0	0	0	0	0	0	0	1	0	0	0	0	1	unidentified	unidentified	unidentified	unidentified	unidentified	unassigned	unassigned		96.732	1.71e-67
OTU3755	0	0	0	0	0	0	0	0	0	0	0	0	0	0	0	0	0	0	0	0	0	0	0	0	0	0	0	0	0	0	1	1	Ascomycota	Dothideomycetes	Pleosporales	unidentified	unidentified	unassigned	unassigned		98.182	1.85e-77
OTU3769	0	0	0	0	0	0	0	0	0	0	2	0	0	0	0	0	0	0	0	0	0	0	0	0	0	0	0	0	0	0	0	2	Ascomycota	Sordariomycetes	Hypocreales	Ophiocordycipitaceae	unidentified	unassigned	unassigned		97.688	3.61e-80
OTU3771	0	0	0	0	0	0	0	0	0	0	0	1	0	0	0	0	0	0	0	0	0	0	0	0	0	0	0	0	0	0	0	1	Basidiomycota	Agaricomycetes	Agaricales	unidentified	unidentified	unassigned	unassigned		88.889	4.37e-70
OTU3794	0	0	0	0	1	0	0	0	0	0	0	0	0	0	0	0	0	0	0	0	0	0	0	0	0	0	0	0	0	0	0	1	Rozellomycota	unidentified	unidentified	unidentified	unidentified	unassigned	unassigned		98.673	7.79e-112
OTU3795	0	1	0	0	1	0	0	0	0	0	0	0	0	0	0	0	0	0	0	0	0	0	0	0	0	0	0	0	0	0	0	2	Ascomycota	Leotiomycetes	unidentified	unidentified	unidentified	unassigned	unassigned		82.09	4.68e-39
OTU3811	0	0	0	0	0	0	0	0	0	0	0	0	0	0	0	0	0	0	0	0	0	0	0	0	2	0	0	0	0	0	0	2	unidentified	unidentified	unidentified	unidentified	unidentified	unassigned	unassigned		99.401	1.8e-82
OTU3838	0	0	0	0	0	0	1	0	0	0	0	0	0	0	0	0	0	0	0	0	0	0	0	0	0	0	0	0	0	0	0	1	Basidiomycota	Tremellomycetes	unidentified	unidentified	unidentified	unassigned	unassigned		100	5.75e-103
OTU3858	0	0	0	0	0	0	0	0	0	0	1	0	0	0	0	0	0	0	0	0	0	0	0	0	0	0	0	0	0	0	0	1	unidentified	unidentified	unidentified	unidentified	unidentified	unassigned	unassigned		95.882	4.04e-74
OTU3872	0	0	0	0	0	0	0	0	0	0	1	0	0	0	0	0	0	0	0	0	0	0	0	0	0	0	0	0	0	0	0	1	Ascomycota	Leotiomycetes	Helotiales	unidentified	unidentified	unassigned	unassigned		92.417	9.41e-81
OTU3882	0	0	0	0	0	0	0	0	0	0	0	0	0	0	0	0	0	0	0	0	0	0	0	0	0	0	0	0	3	0	0	3	Ascomycota	Sordariomycetes	Hypocreales	unidentified	unidentified	unassigned	unassigned		100	2.46e-91
OTU3901	0	0	0	0	0	0	0	0	0	0	0	0	0	0	0	0	2	0	0	0	0	0	0	0	0	0	0	0	0	0	0	2	Basidiomycota	Agaricomycetes	unidentified	unidentified	unidentified	unassigned	unassigned		94.737	1.55e-78
OTU3907	0	0	0	0	0	0	0	1	0	0	0	0	2	0	0	0	0	0	0	0	0	0	0	0	0	0	0	0	0	0	0	3	Basidiomycota	Agaricomycetes	Agaricales	unidentified	unidentified	unassigned	unassigned		88.889	1.22e-70
OTU3938	0	0	0	1	0	0	0	0	0	0	0	0	0	0	0	0	0	0	0	0	0	0	0	0	0	0	0	0	0	0	0	1	unidentified	unidentified	unidentified	unidentified	unidentified	unassigned	unassigned		96.842	2.6e-86
OTU3963	0	0	0	0	0	0	0	0	0	0	0	0	0	0	1	0	0	0	0	0	0	0	0	0	0	0	0	0	0	0	0	1	Ascomycota	Leotiomycetes	unidentified	unidentified	unidentified	unassigned	unassigned		79.675	7.23e-38
OTU3970	0	0	0	0	0	0	0	0	0	0	0	0	0	0	0	0	0	0	0	0	0	0	0	0	0	2	0	0	0	0	0	2	unidentified	unidentified	unidentified	unidentified	unidentified	unassigned	unassigned		94.118	5.75e-83
OTU3984	0	0	0	0	0	0	0	0	0	0	0	0	0	0	0	0	0	0	0	0	0	0	0	0	0	0	0	0	0	2	0	2	unidentified	unidentified	unidentified	unidentified	unidentified	unassigned	unassigned		86.982	2.63e-47
OTU3989	0	0	0	0	0	0	0	0	0	0	1	0	0	0	0	0	0	0	0	0	0	0	0	0	0	0	0	0	0	0	0	1	Ascomycota	Leotiomycetes	Helotiales	unidentified	unidentified	unassigned	unassigned		93.578	5.5e-88
OTU399	0	0	0	0	0	0	0	0	10	0	0	8	4	7	0	6	2	1	2	0	0	0	0	0	1	2	0	0	0	0	0	43	Basidiomycota	Microbotryomycetes	Microbotryomycetes_ord_Incertae_sedis	Microbotryomycetes_fam_Incertae_sedis	Curvibasidium	unassigned	unassigned		100	1.13e-89
OTU40	0	0	0	0	0	0	0	0	0	0	0	0	0	0	0	0	0	0	0	0	0	0	0	0	0	0	0	0	0	1	0	1	Basidiomycota	Tremellomycetes	Tremellales	Trimorphomycetaceae	Saitozyma	unassigned	unassigned		95.364	4.43e-63
OTU4004	0	0	0	0	0	0	0	0	0	0	0	0	0	0	0	0	2	0	0	0	0	0	0	0	0	0	0	1	0	0	0	3	Ascomycota	Sordariomycetes	Hypocreales	unidentified	unidentified	unassigned	unassigned		85.99	1.23e-54
OTU4035	0	0	0	0	0	0	0	0	0	0	0	0	0	0	0	0	0	0	0	0	0	0	0	0	2	0	0	0	0	0	0	2	Ascomycota	Pezizomycotina_cls_Incertae_sedis	Pezizomycotina_ord_Incertae_sedis	Pezizomycotina_fam_Incertae_sedis	Neoheteroceras	unassigned	unassigned		93.252	5.05e-63
OTU405	0	0	0	0	0	0	0	0	0	0	0	0	0	0	0	0	0	0	0	0	0	0	0	0	0	5	0	0	0	0	0	5	Basidiomycota	Tremellomycetes	Tremellales	unidentified	unidentified	unassigned	unassigned		92.806	6.82e-51
OTU406	0	0	0	0	0	0	0	0	0	0	0	1	0	0	0	0	0	0	0	0	0	0	0	0	0	0	0	0	0	0	0	1	unidentified	unidentified	unidentified	unidentified	unidentified	unassigned	unassigned		99.541	9.19e-111
OTU4106	0	0	0	0	0	0	0	0	1	0	0	3	0	0	0	0	0	0	0	0	0	0	0	0	0	0	0	0	0	0	0	4	Basidiomycota	Agaricomycetes	Cantharellales	Ceratobasidiaceae	unidentified	unassigned	unassigned		97.309	1.25e-104
OTU412	0	0	0	0	0	0	0	0	0	0	0	0	1	1	0	0	0	0	0	0	0	0	0	0	0	0	0	0	0	0	0	2	Rozellomycota	unidentified	unidentified	unidentified	unidentified	unassigned	unassigned		96.35	3.38e-59
OTU4146	0	0	0	0	0	0	0	0	0	0	0	0	0	0	0	0	0	0	0	0	0	1	0	0	0	0	0	0	0	0	0	1	Ascomycota	Sordariomycetes	Hypocreales	Clavicipitaceae	unidentified	unassigned	unassigned		100	9.75e-116
OTU415	2	1	2	2	0	10	0	3	0	0	5	0	4	3	5	3	0	0	0	0	1	6	1	0	1	18	9	0	0	0	2	78	unidentified	unidentified	unidentified	unidentified	unidentified	unassigned	unassigned		96.753	4.53e-68
OTU4186	0	0	0	0	0	2	0	0	0	0	0	0	0	0	0	1	0	0	0	0	0	0	0	0	0	0	0	0	0	0	0	3	Ascomycota	Leotiomycetes	Helotiales	unidentified	unidentified	unassigned	unassigned		97.073	3.55e-95
OTU4200	0	0	0	0	0	0	0	0	0	0	0	0	0	0	0	0	0	0	0	0	0	0	0	0	0	0	0	0	1	0	0	1	Ascomycota	Archaeorhizomycetes	unidentified	unidentified	unidentified	unassigned	unassigned		95.07	1.25e-58
OTU4205	0	0	0	0	0	0	0	0	0	0	0	0	0	0	0	0	0	0	0	0	0	0	0	0	1	0	0	0	0	0	0	1	Ascomycota	unidentified	unidentified	unidentified	unidentified	unassigned	unassigned		100	4.77e-114
OTU424	0	0	0	0	0	0	0	0	0	0	1	0	0	0	0	0	0	0	0	0	0	0	0	0	0	0	0	0	0	0	0	1	Ascomycota	Leotiomycetes	Helotiales	unidentified	unidentified	unassigned	unassigned		98.421	7.1e-92
OTU425	0	0	0	0	0	0	0	0	0	0	0	1	0	0	0	0	0	0	0	0	0	0	0	0	0	0	0	0	0	0	0	1	Ascomycota	Sordariomycetes	Coniochaetales	unidentified	unidentified	unassigned	unassigned		97.927	2.6e-91
OTU4270	0	0	1	0	0	0	0	0	0	0	0	0	0	0	0	0	0	0	0	0	0	0	0	0	0	0	0	0	0	0	0	1	Basidiomycota	Agaricomycetes	Thelephorales	Thelephoraceae	unidentified	unassigned	unassigned		97.2	6.38e-118
OTU4271	0	0	0	0	0	0	0	0	2	0	0	1	0	0	0	0	0	0	0	0	0	0	0	0	1	0	0	0	1	1	0	6	unidentified	unidentified	unidentified	unidentified	unidentified	unassigned	unassigned		90.909	1.39e-115
OTU428	1	0	0	1	0	2	0	0	0	0	1	0	0	0	0	3	4	0	1	0	1	2	0	0	55	3	0	0	0	0	0	74	Ascomycota	Leotiomycetes	Helotiales	unidentified	unidentified	unassigned	unassigned		94.313	6.13e-88
OTU4287	0	0	0	0	0	0	0	0	0	0	0	0	0	0	0	0	0	0	0	0	0	0	0	0	0	0	0	0	1	1	0	2	Ascomycota	Dothideomycetes	Pleosporales	unidentified	unidentified	unassigned	unassigned		94.495	8.05e-92
OTU4301	0	0	0	0	0	0	0	0	1	0	0	0	0	0	0	0	0	0	0	0	0	0	0	0	0	0	0	0	0	0	0	1	Basidiomycota	Agaricomycetes	Sebacinales	Serendipitaceae	unidentified	unassigned	unassigned		99.465	1.52e-93
OTU4329	0	0	0	0	0	0	0	0	1	0	0	1	0	0	0	0	6	0	0	0	0	0	0	0	0	0	0	0	0	0	0	8	Chytridiomycota	unidentified	unidentified	unidentified	unidentified	unassigned	unassigned		95.631	1.45e-90
OTU4359	0	0	0	0	0	0	0	0	0	0	0	0	0	0	0	0	0	0	0	0	0	0	0	0	0	0	0	0	0	0	0	0	Ascomycota	Dothideomycetes	Capnodiales	Teratosphaeriaceae	unidentified	unassigned	unassigned		99.441	3.87e-89
OTU4381	0	0	0	0	0	0	0	0	0	0	0	0	2	0	0	0	0	0	0	0	0	0	1	0	0	0	0	0	0	0	0	3	Rozellomycota	unidentified	unidentified	unidentified	unidentified	unassigned	unassigned		96.135	2.1e-92
OTU4383	0	0	0	0	0	0	0	0	1	0	0	0	0	0	0	0	0	0	0	0	0	0	0	0	0	0	0	1	0	1	0	3	Ascomycota	Leotiomycetes	Helotiales	unidentified	unidentified	unassigned	unassigned		84.024	2.09e-37
OTU4403	0	0	0	0	0	0	0	0	0	2	0	0	0	0	0	0	0	0	0	0	0	0	0	0	0	0	0	0	0	0	0	2	Ascomycota	Pezizomycotina_cls_Incertae_sedis	GS35	unidentified	unidentified	unassigned	unassigned		99.482	7.22e-97
OTU4404	0	0	0	0	0	0	0	0	0	0	2	0	0	0	0	0	0	0	0	0	0	0	0	0	0	0	0	0	0	0	0	2	Ascomycota	Sordariomycetes	Hypocreales	unidentified	unidentified	unassigned	unassigned		100	6.25e-82
OTU4416	0	0	0	0	6	0	0	0	0	0	0	0	0	0	0	0	0	0	0	0	1	11	0	1	3	0	2	0	2	7	0	33	Basidiomycota	Tremellomycetes	Tremellales	unidentified	unidentified	unassigned	unassigned		94.928	7.28e-56
OTU4421	0	0	0	0	0	0	0	0	0	2	0	0	0	0	0	0	0	0	0	0	0	0	0	0	0	0	0	0	0	0	0	2	Ascomycota	Sordariomycetes	unidentified	unidentified	unidentified	unassigned	unassigned		98.529	1.26e-99
OTU4428	0	0	0	0	0	0	0	0	0	0	0	0	0	0	0	0	3	0	0	0	0	0	0	0	0	0	0	0	0	0	0	3	unidentified	unidentified	unidentified	unidentified	unidentified	unassigned	unassigned		94.565	6.05e-77
OTU4453	0	0	0	0	0	0	0	0	0	0	0	0	0	0	0	0	0	0	0	0	1	0	0	0	0	0	0	0	0	0	0	1	Ascomycota	Leotiomycetes	Helotiales	unidentified	unidentified	unassigned	unassigned		96.825	9.25e-86
OTU4474	0	0	0	0	0	0	0	0	0	0	0	0	0	0	0	0	0	1	0	0	0	0	0	0	0	0	0	0	0	1	0	2	Ascomycota	Sordariomycetes	Hypocreales	Hypocreales_fam_Incertae_sedis	Ciliciopodium	unassigned	unassigned		95.031	9.97e-67
OTU4486	0	0	0	0	0	0	0	0	3	0	0	0	0	0	0	0	0	0	0	0	0	0	0	0	0	0	0	0	0	0	0	3	Basidiomycota	Agaricomycetes	Agaricales	Mycenaceae	unidentified	unassigned	unassigned		90.734	5.55e-94
OTU4492	0	0	0	4	0	0	0	0	0	0	0	0	0	0	0	0	0	0	0	0	0	0	0	0	0	0	0	0	0	0	0	4	Ascomycota	Leotiomycetes	Helotiales	unidentified	unidentified	unassigned	unassigned		93.137	3.59e-80
OTU4500	0	0	0	0	0	0	0	0	0	0	0	0	0	0	0	0	0	3	0	0	0	0	0	0	0	0	0	0	0	0	0	3	unidentified	unidentified	unidentified	unidentified	unidentified	unassigned	unassigned		89.51	3.48e-44
OTU4502	0	0	0	0	0	1	0	0	0	0	0	3	3	1	15	2	1	0	0	0	0	0	0	0	1	2	0	1	0	0	2	32	unidentified	unidentified	unidentified	unidentified	unidentified	unassigned	unassigned		94.156	7.54e-61
OTU4516	0	1	0	0	0	0	0	0	0	0	0	0	0	7	1	0	0	0	0	0	0	0	0	0	0	0	0	0	0	0	0	9	Rozellomycota	unidentified	unidentified	unidentified	unidentified	unassigned	unassigned		95.946	4.53e-63
OTU4524	0	0	0	0	0	0	0	0	0	0	0	0	0	4	0	0	0	0	0	0	0	0	0	0	0	3	0	0	0	0	0	7	Mucoromycota	Endogonomycetes	Endogonales	unidentified	unidentified	unassigned	unassigned		94.118	7.11e-159
OTU4525	0	0	0	0	0	0	0	0	0	0	0	1	0	0	0	0	0	0	0	0	0	0	0	0	0	0	0	0	0	0	0	1	Ascomycota	Eurotiomycetes	Chaetothyriales	unidentified	unidentified	unassigned	unassigned		82.547	1.79e-43
OTU4536	0	0	0	0	0	0	0	0	0	0	1	0	0	0	0	0	0	0	0	0	0	0	0	0	0	0	0	0	0	0	0	1	Rozellomycota	unidentified	unidentified	unidentified	unidentified	unassigned	unassigned		100	7.78e-76
OTU454	0	0	0	0	0	0	0	0	6	3	0	0	0	2	12	0	125	0	0	0	0	0	0	0	0	0	0	1	0	0	0	149	Basidiomycota	Agaricomycetes	Polyporales	unidentified	unidentified	unassigned	unassigned		98.253	8.25e-112
OTU4561	0	0	1	0	0	0	0	0	0	0	0	0	0	0	0	0	0	0	2	0	0	0	0	0	0	0	0	0	0	0	0	3	Ascomycota	Leotiomycetes	Helotiales	unidentified	unidentified	unassigned	unassigned		95.814	3.36e-95
OTU4577	0	0	0	0	0	0	0	0	0	0	0	0	0	0	0	0	0	0	0	0	0	0	0	0	2	0	0	0	0	0	0	2	unidentified	unidentified	unidentified	unidentified	unidentified	unassigned	unassigned		99.005	1.25e-99
OTU4581	0	0	0	0	0	0	0	0	0	0	0	0	0	0	0	0	0	0	0	0	0	0	0	0	2	0	0	0	0	0	0	2	Ascomycota	Orbiliomycetes	Orbiliales	unidentified	unidentified	unassigned	unassigned		91.163	2.26e-77
OTU4592	0	0	0	0	0	0	0	0	2	0	0	0	0	0	0	0	0	0	0	0	0	0	0	0	0	0	0	0	0	0	0	2	Basidiomycota	Agaricomycetes	Cantharellales	Ceratobasidiaceae	unidentified	unassigned	unassigned		86.147	6.33e-63
OTU4599	0	0	0	0	0	0	0	0	0	0	0	0	0	0	0	0	0	0	2	0	0	0	0	0	0	0	0	0	0	0	0	2	Basidiomycota	Agaricomycetes	Hymenochaetales	unidentified	unidentified	unassigned	unassigned		83.645	4.93e-49
OTU461	0	0	0	1	0	3	0	0	5	9	24	1	1	3	1	0	4	0	0	0	0	0	1	0	0	0	7	0	0	0	0	60	unidentified	unidentified	unidentified	unidentified	unidentified	unassigned	unassigned		91.63	2.84e-81
OTU4672	0	0	0	0	0	0	0	0	0	0	0	0	0	0	0	0	0	2	0	0	0	0	0	0	0	0	0	0	0	0	0	2	Basidiomycota	Agaricomycetes	Agaricales	unidentified	unidentified	unassigned	unassigned		92.405	3.2e-91
OTU47	0	0	0	0	3	1	0	0	0	0	0	7	0	0	4	4	0	0	0	0	0	0	0	0	0	0	0	3	0	5	3	30	unidentified	unidentified	unidentified	unidentified	unidentified	unassigned	unassigned		100	9.08e-86
OTU4706	0	0	0	0	0	0	0	0	0	0	0	0	1	0	0	0	0	0	0	0	0	0	0	0	0	0	0	0	0	0	0	1	Ascomycota	Dothideomycetes	Pleosporales	unidentified	unidentified	unassigned	unassigned		91.667	1.17e-64
OTU4717	0	0	0	0	0	0	0	0	0	0	0	0	0	0	0	0	0	0	0	0	0	0	0	0	0	1	0	0	0	0	0	1	Basidiomycota	Tremellomycetes	Tremellales	Bulleribasidiaceae	Vishniacozyma	unassigned	unassigned		95.238	3.03e-70
OTU4735	0	0	0	1	0	0	0	0	0	0	0	0	0	0	0	0	0	0	0	0	0	0	0	0	0	0	0	0	0	0	0	1	Ascomycota	Dothideomycetes	Pleosporales	unidentified	unidentified	unassigned	unassigned		93.814	6.53e-77
OTU4737	0	0	0	0	0	0	0	0	0	0	0	0	0	0	0	0	0	0	0	0	0	0	0	0	1	0	0	0	0	0	0	1	Ascomycota	Lecanoromycetes	Lecanorales	Lecanoraceae	Scoliciosporum	unassigned	unassigned		90.254	1.89e-83
OTU477	0	4	0	0	1	3	0	1	3	0	5	8	2	6	3	1	0	0	3	2	0	1	0	1	0	0	2	5	0	2	0	53	Ascomycota	unidentified	unidentified	unidentified	unidentified	unassigned	unassigned		95.349	4.79e-94
OTU4795	0	0	1	0	0	0	0	0	8	1	6	2	10	0	0	0	0	0	0	0	0	0	0	0	0	0	0	2	0	0	0	30	Ascomycota	Leotiomycetes	Helotiales	Hyaloscyphaceae	unidentified	unassigned	unassigned		96.296	1.96e-97
OTU4831	0	0	0	0	0	0	0	0	0	0	0	0	0	0	2	0	0	0	0	0	0	0	0	0	0	0	0	0	0	0	0	2	Ascomycota	Leotiomycetes	unidentified	unidentified	unidentified	unassigned	unassigned		81.702	2.6e-41
OTU4842	0	0	0	0	0	0	0	0	0	0	1	0	0	0	0	1	0	0	0	0	0	0	0	0	0	0	0	0	0	0	0	2	Ascomycota	Eurotiomycetes	Chaetothyriales	Herpotrichiellaceae	unidentified	unassigned	unassigned		83.613	4.64e-55
OTU4873	0	0	0	0	0	0	0	0	0	0	0	0	0	0	0	0	0	0	0	0	0	0	0	0	0	0	0	0	0	1	0	1	Ascomycota	Sordariomycetes	Hypocreales	unidentified	unidentified	unassigned	unassigned		82.039	1.63e-38
OTU4876	0	0	0	0	0	0	0	0	0	0	0	0	0	0	0	0	0	0	0	0	0	0	0	0	0	0	0	0	1	1	0	2	Ascomycota	Eurotiomycetes	Chaetothyriales	Herpotrichiellaceae	unidentified	unassigned	unassigned		91.416	2.79e-86
OTU4907	0	0	0	0	0	0	0	0	0	0	0	0	0	0	0	0	0	0	0	0	0	0	0	0	1	0	0	0	0	0	0	1	unidentified	unidentified	unidentified	unidentified	unidentified	unassigned	unassigned		91.279	6.85e-62
OTU4937	0	0	0	1	0	0	1	0	0	0	0	0	0	0	0	0	0	0	0	0	0	0	0	0	0	0	1	1	3	0	0	7	Ascomycota	Leotiomycetes	unidentified	unidentified	unidentified	unassigned	unassigned		95.238	9.32e-81
OTU4948	0	0	0	0	0	0	0	0	0	0	0	0	0	0	0	0	0	0	0	0	0	0	0	0	0	0	0	0	0	0	0	0	Ascomycota	Dothideomycetes	Pleosporales	unidentified	unidentified	unassigned	unassigned		97.549	8.6e-96
OTU4952	0	0	0	0	0	0	0	0	0	0	0	0	0	0	0	0	0	0	0	0	0	0	0	0	1	0	0	0	0	0	0	1	Ascomycota	Sordariomycetes	Chaetosphaeriales	Chaetosphaeriaceae	unidentified	unassigned	unassigned		90.952	1.24e-74
OTU496	0	2	0	0	0	3	0	1	0	0	0	11	0	0	0	0	0	3	2	0	2	6	0	0	0	0	1	0	11	9	0	51	Basidiomycota	Tremellomycetes	Tremellales	unidentified	unidentified	unassigned	unassigned		100	4.34e-68
OTU4988	0	0	0	0	0	0	0	0	0	0	0	0	0	0	1	0	0	0	0	0	0	0	0	0	0	0	0	0	0	0	0	1	Ascomycota	Leotiomycetes	Helotiales	Hyaloscyphaceae	unidentified	unassigned	unassigned		100	4.38e-104
OTU50	0	0	0	0	0	0	0	0	1	0	78	2	2	0	0	0	0	0	0	0	0	0	0	0	0	0	0	0	0	0	0	83	Ascomycota	unidentified	unidentified	unidentified	unidentified	unassigned	unassigned		99.479	2.58e-96
OTU5006	0	0	0	0	0	0	0	0	0	0	0	0	0	0	0	0	0	0	0	0	0	0	0	0	0	0	1	0	0	0	0	1	Basidiomycota	Microbotryomycetes	unidentified	unidentified	unidentified	unassigned	unassigned		97.059	4.57e-94
OTU503	0	0	0	0	0	0	0	0	1	1	0	0	0	0	4	0	0	0	0	0	0	0	0	0	0	0	0	0	0	0	0	6	Basidiomycota	Microbotryomycetes	unidentified	unidentified	unidentified	unassigned	unassigned		99.482	7.22e-97
OTU505	0	0	0	2	0	0	0	0	4	0	20	0	0	0	0	0	0	0	0	0	0	0	0	0	0	26	0	0	0	0	0	52	Ascomycota	Leotiomycetes	Helotiales	unidentified	unidentified	unassigned	unassigned		95.939	2.07e-87
OTU520	0	1	6	2	3	0	2	2	2	3	3	0	1	3	7	1	2	0	0	0	0	5	0	0	0	1	1	2	4	0	0	51	Rozellomycota	unidentified	unidentified	unidentified	unidentified	unassigned	unassigned		96.045	6.81e-77
OTU525	0	0	25	0	1	0	1	59	0	0	0	0	0	0	0	0	0	0	0	0	0	0	0	0	0	0	0	0	0	0	0	86	Basidiomycota	Agaricomycetes	unidentified	unidentified	unidentified	unassigned	unassigned		96.842	7.22e-87
OTU535	0	0	0	0	0	0	0	0	0	0	0	0	0	0	0	0	0	0	0	3	0	0	0	0	0	0	0	0	0	0	1	4	Basidiomycota	Tremellomycetes	Trichosporonales	Trichosporonaceae	Apiotrichum	unassigned	unassigned		100	4.55e-73
OTU553	0	4	4	2	2	2	0	0	4	1	2	4	1	3	0	8	0	2	9	0	0	0	1	0	2	3	0	0	1	14	1	70	Ascomycota	Leotiomycetes	Helotiales	unidentified	unidentified	unassigned	unassigned		99.02	2.59e-101
OTU564	0	0	0	0	4	0	0	0	0	10	0	0	0	0	2	1	0	0	0	0	0	6	0	0	0	2	0	10	0	0	0	35	Basidiomycota	Agaricomycetes	Hymenochaetales	unidentified	unidentified	unassigned	unassigned		81.481	4.85e-39
OTU57	0	2	0	0	0	0	0	0	0	0	0	0	0	0	0	0	0	0	0	0	0	0	0	0	0	0	0	0	0	0	0	2	Basidiomycota	Tremellomycetes	Tremellales	unidentified	unidentified	unassigned	unassigned		98.551	3.36e-64
OTU570	0	0	0	0	0	11	0	0	1	2	11	0	0	0	15	0	0	1	0	1	0	0	0	0	0	0	0	0	0	2	0	44	Ascomycota	unidentified	unidentified	unidentified	unidentified	unassigned	unassigned		95.122	5.61e-88
OTU579	0	0	8	2	1	4	3	0	2	2	1	5	3	1	0	1	0	0	0	0	0	1	0	0	0	2	0	0	0	2	0	38	Ascomycota	Sordariomycetes	Chaetosphaeriales	Chaetosphaeriaceae	unidentified	unassigned	unassigned		89.474	1.25e-69
OTU58	0	0	0	0	0	1	0	0	0	0	0	0	0	0	0	0	0	0	0	0	0	0	0	1	0	2	1	0	0	1	0	6	Rozellomycota	unidentified	unidentified	unidentified	unidentified	unassigned	unassigned		97.902	2.61e-65
OTU583	0	0	0	0	0	2	0	0	1	0	0	2	2	0	0	0	0	0	0	0	0	0	0	0	0	0	0	0	0	0	0	7	Mortierellomycota	Mortierellomycetes	Mortierellales	unidentified	unidentified	unassigned	unassigned		100	5.63e-98
OTU604	0	0	0	0	0	0	0	0	1	0	0	0	0	0	0	0	0	0	0	0	1	0	0	0	0	0	0	0	0	0	0	2	Basidiomycota	Cystobasidiomycetes	Cystobasidiomycetes_ord_Incertae_sedis	Cystobasidiomycetes_fam_Incertae_sedis	Buckleyzyma	unassigned	unassigned		99.425	2.4e-86
OTU627	0	1	1	1	0	3	0	0	0	1	0	1	0	7	4	4	0	0	0	0	0	0	0	0	0	3	0	0	0	1	0	27	Ascomycota	Sordariomycetes	Hypocreales	unidentified	unidentified	unassigned	unassigned		99.454	2.49e-91
OTU63	0	11	1	2	43	5	12	3	14	184	25	0	4	0	0	24	0	0	0	0	1	0	1	4	43	1	2	0	29	1	2	412	Rozellomycota	Rozellomycota_cls_Incertae_sedis	GS11	unidentified	unidentified	unassigned	unassigned		97.468	6.23e-72
OTU637	0	0	0	0	0	0	0	0	0	0	0	0	0	0	0	0	0	0	0	0	0	0	0	0	0	0	32	0	0	0	0	32	Basidiomycota	Agaricomycetes	Boletales	Boletaceae	unidentified	unassigned	unassigned		100	3.61e-110
OTU665	0	1	3	0	0	0	1	0	1	0	1	2	5	0	5	4	0	0	0	0	0	0	0	0	0	0	1	0	0	0	0	24	Basidiomycota	Microbotryomycetes	Leucosporidiales	unidentified	unidentified	unassigned	unassigned		94.271	5.61e-78
OTU676	0	0	0	0	0	1	0	0	0	0	1	10	0	4	1	0	0	1	0	0	0	3	1	0	2	0	0	2	0	1	0	27	Ascomycota	Eurotiomycetes	Chaetothyriales	unidentified	unidentified	unassigned	unassigned		100	2.13e-107
OTU677	0	0	0	0	1	0	2	0	0	0	0	0	0	0	0	0	0	0	0	0	0	0	0	0	0	0	0	0	0	0	0	3	Rozellomycota	unidentified	unidentified	unidentified	unidentified	unassigned	unassigned		90.857	2.48e-61
OTU68	9	9	43	1	15	12	13	9	75	26	32	40	203	53	13	12	3	111	38	43	1	26	1	3	38	20	15	28	0	4	19	915	Ascomycota	Leotiomycetes	Helotiales	unidentified	unidentified	unassigned	unassigned		98.98	7.02e-97
OTU691	0	0	0	0	0	0	0	0	0	0	0	0	0	0	0	0	0	0	0	0	0	0	0	0	0	0	2	0	12	0	0	14	Basidiomycota	unidentified	unidentified	unidentified	unidentified	unassigned	unassigned		91.026	4.57e-53
OTU693	0	0	0	0	14	0	16	0	0	0	0	0	0	0	0	0	0	0	0	0	10	0	3	11	0	0	0	0	0	0	0	54	Basidiomycota	Agaricomycetes	Auriculariales	unidentified	unidentified	unassigned	unassigned		99.497	3.15e-100
OTU699	0	0	7	0	0	0	0	0	2	0	0	1	2	2	1	0	0	2	0	0	0	0	0	0	1	1	1	0	15	11	0	46	Ascomycota	Leotiomycetes	Helotiales	unidentified	unidentified	unassigned	unassigned		98.723	2.87e-116
OTU7	0	0	0	0	0	0	0	0	0	0	0	0	1	0	0	0	1	8	0	1	0	0	0	0	0	0	0	0	1	0	0	12	Basidiomycota	Tremellomycetes	Tremellales	unidentified	unidentified	unassigned	unassigned		86.806	4.22e-38
OTU704	0	1	0	0	0	0	0	0	0	0	0	0	0	0	0	0	0	0	0	0	0	0	0	1	18	0	5	0	39	1	0	65	Ascomycota	Dothideomycetes	Pleosporales	unidentified	unidentified	unassigned	unassigned		98.661	3.4e-110
OTU707	0	0	0	0	0	0	0	0	0	0	0	0	0	1	2	0	1	0	0	0	0	2	0	0	0	0	0	1	0	1	0	8	Ascomycota	unidentified	unidentified	unidentified	unidentified	unassigned	unassigned		99.492	1.19e-99
OTU711	0	0	0	0	0	0	0	0	0	0	0	0	0	0	0	0	0	0	0	0	0	2	0	0	0	0	0	0	0	0	0	2	Basidiomycota	Agaricomycetes	Agaricales	Clavariaceae	unidentified	unassigned	unassigned		90.494	2.43e-92
OTU712	0	0	0	0	1	0	0	0	0	0	0	0	0	0	0	0	0	0	0	0	0	0	0	0	0	0	0	0	0	0	0	1	unidentified	unidentified	unidentified	unidentified	unidentified	unassigned	unassigned		85.427	3.56e-50
OTU723	0	0	0	0	0	0	0	1	0	0	0	0	0	0	0	0	0	0	0	2	0	0	0	0	1	3	0	0	0	1	0	8	Basidiomycota	Tremellomycetes	Filobasidiales	Filobasidiaceae	Goffeauzyma	unassigned	unassigned		100	3.15e-90
OTU731	0	0	0	0	0	0	0	0	0	0	0	0	0	0	0	0	1	0	0	0	0	0	0	0	0	0	0	0	0	0	0	1	unidentified	unidentified	unidentified	unidentified	unidentified	unassigned	unassigned		98.857	3.12e-85
OTU739	0	0	0	0	0	0	0	0	0	0	0	0	0	0	0	0	0	0	0	0	0	0	0	0	6	0	0	0	0	0	0	6	Ascomycota	Saccharomycetes	Saccharomycetales	unidentified	unidentified	unassigned	unassigned		87.5	2.82e-66
OTU742	0	0	0	0	0	0	0	0	0	0	0	20	1	1	0	0	0	0	0	0	0	0	0	0	1	3	0	0	0	0	0	26	Ascomycota	Dothideomycetes	Pleosporales	Pleosporales_fam_Incertae_sedis	Pleiochaeta	unassigned	unassigned		90.957	2.42e-66
OTU745	0	0	0	0	0	0	0	0	0	0	0	0	0	0	0	0	0	0	0	0	0	0	0	0	0	0	0	0	0	33	0	33	unidentified	unidentified	unidentified	unidentified	unidentified	unassigned	unassigned		89.5	3e-65
OTU753	0	0	0	0	0	0	0	0	0	0	0	0	0	1	0	0	0	0	0	0	0	0	0	0	0	0	0	0	0	0	0	1	unidentified	unidentified	unidentified	unidentified	unidentified	unassigned	unassigned		91.463	8.19e-56
OTU756	0	0	0	0	0	0	0	0	0	0	0	0	0	0	0	0	0	0	0	0	0	0	0	0	0	0	0	0	1	0	0	1	Ascomycota	Sordariomycetes	unidentified	unidentified	unidentified	unassigned	unassigned		93.023	8.3e-66
OTU76	14	0	0	3	1	30	0	2	13	6	3	188	58	206	223	8	52	27	220	30	9	66	3	0	0	5	16	41	0	129	59	1412	Mortierellomycota	Mortierellomycetes	Mortierellales	unidentified	unidentified	unassigned	unassigned		99.038	1.66e-103
OTU770	0	0	0	0	0	0	0	0	0	0	0	1	0	0	0	0	0	0	0	0	0	0	0	0	0	0	0	0	0	0	0	1	Ascomycota	Dothideomycetes	Pleosporales	unidentified	unidentified	unassigned	unassigned		100	2.37e-86
OTU773	1	1	2	2	0	4	1	0	0	5	0	1	1	1	1	1	0	1	0	0	2	2	0	0	0	5	0	2	0	0	4	37	Ascomycota	Leotiomycetes	Helotiales	Hyaloscyphaceae	unidentified	unassigned	unassigned		100	5.56e-98
OTU775	0	0	0	1	0	0	0	0	0	0	5	3	9	0	0	0	0	0	0	0	0	0	0	0	0	0	0	0	0	0	0	18	Ascomycota	unidentified	unidentified	unidentified	unidentified	unassigned	unassigned		96.154	5.57e-93
OTU784	0	0	2	0	3	0	0	0	0	0	15	0	0	0	0	0	0	0	0	0	0	0	0	0	0	0	0	0	3	0	0	23	Ascomycota	Sordariomycetes	Sordariales	Sordariaceae	Diplogelasinospora	unassigned	unassigned		83.929	3.85e-50
OTU799	1	0	0	0	0	1	0	0	0	3	2	0	0	1	2	4	8	0	0	0	0	3	0	0	0	3	0	0	0	0	0	28	Rozellomycota	unidentified	unidentified	unidentified	unidentified	unassigned	unassigned		89.401	8.28e-72
OTU82	0	0	0	1	0	0	0	0	0	0	0	0	0	0	2	0	5	0	0	0	0	0	0	0	0	0	0	0	0	0	0	8	Rozellomycota	unidentified	unidentified	unidentified	unidentified	unassigned	unassigned		96.622	3.42e-64
OTU820	0	0	0	0	0	0	0	6	0	0	0	0	0	0	0	0	0	0	0	0	0	1	0	0	0	0	1	0	0	0	0	8	Ascomycota	Leotiomycetes	Helotiales	unidentified	unidentified	unassigned	unassigned		100	3.33e-105
OTU832	0	0	0	0	4	0	0	0	0	0	0	0	0	0	5	0	0	28	1	0	0	1	0	0	0	0	0	0	0	3	0	42	Basidiomycota	Agaricomycetes	Tremellodendropsidales	unidentified	unidentified	unassigned	unassigned		94.954	2.25e-92
OTU837	0	1	1	1	0	1	2	0	0	0	0	0	0	1	1	1	5	1	0	0	1	4	0	0	2	1	0	1	0	0	0	24	Ascomycota	Saccharomycetes	Saccharomycetales	unidentified	unidentified	unassigned	unassigned		88.321	4.3e-38
OTU841	0	0	0	0	0	0	0	0	0	0	0	0	0	0	0	0	0	0	0	0	0	0	0	0	0	0	0	0	0	1	0	1	Ascomycota	Leotiomycetes	Helotiales	unidentified	unidentified	unassigned	unassigned		95.939	7.42e-87
OTU846	0	1	10	0	0	0	0	0	1	0	0	0	0	0	0	0	0	1	0	1	0	0	0	1	0	0	0	0	10	0	0	25	Ascomycota	Leotiomycetes	Helotiales	unidentified	unidentified	unassigned	unassigned		100	5.56e-98
OTU85	1	0	0	0	0	0	0	0	0	0	0	0	0	0	0	0	0	0	0	0	0	0	0	0	0	0	0	0	0	0	0	1	unidentified	unidentified	unidentified	unidentified	unidentified	unassigned	unassigned		97.531	1.37e-73
OTU855	1	0	10	0	1	0	15	1	0	1	0	0	0	0	0	0	0	0	0	0	0	0	1	0	1	0	1	0	2	0	0	34	Ascomycota	Leotiomycetes	Helotiales	Hyaloscyphaceae	unidentified	unassigned	unassigned		100	4.38e-104
OTU859	0	0	0	0	0	1	0	0	0	0	2	0	1	1	0	0	1	3	1	0	0	0	0	0	0	1	0	10	1	7	0	29	Ascomycota	Sordariomycetes	Hypocreales	unidentified	unidentified	unassigned	unassigned		90.8	8.78e-87
OTU868	0	0	0	0	1	0	0	0	2	1	0	3	0	1	0	1	0	1	0	0	0	2	0	0	0	0	0	1	0	6	1	20	Ascomycota	unidentified	unidentified	unidentified	unidentified	unassigned	unassigned		100	6.5e-92
OTU873	0	0	1	1	0	1	0	0	0	0	0	0	0	0	0	2	0	0	0	1	0	0	0	0	0	0	0	0	0	1	0	7	Ascomycota	Sordariomycetes	Annulatascales	Annulatascaceae	unidentified	unassigned	unassigned		87.562	1.57e-58
OTU875	0	0	0	0	0	0	2	0	0	0	0	0	0	0	0	0	4	0	0	0	0	20	0	6	16	0	0	0	0	0	0	48	unidentified	unidentified	unidentified	unidentified	unidentified	unassigned	unassigned		82.278	2.22e-47
OTU887	0	0	0	0	0	0	0	0	0	0	0	0	0	0	1	0	0	0	0	0	0	0	0	0	0	1	0	4	0	0	0	6	Ascomycota	unidentified	unidentified	unidentified	unidentified	unassigned	unassigned		100	8.46e-86
OTU900	0	0	0	0	0	0	0	3	0	0	0	0	0	0	0	0	0	0	0	0	0	0	0	0	0	0	0	0	0	0	0	3	unidentified	unidentified	unidentified	unidentified	unidentified	unassigned	unassigned		97.209	1.41e-99
OTU905	0	0	0	0	0	0	0	0	0	0	0	7	8	0	0	0	0	0	0	0	0	0	0	0	0	0	0	0	0	0	0	15	unidentified	unidentified	unidentified	unidentified	unidentified	unassigned	unassigned		98.507	5.68e-98
OTU906	0	0	0	7	0	0	0	0	1	31	0	0	0	0	0	0	0	0	0	0	0	0	0	0	0	4	0	0	0	0	0	43	Basidiomycota	Agaricomycetes	Sebacinales	Serendipitaceae	unidentified	unassigned	unassigned		95.142	2.3e-107
OTU909	0	0	0	0	2	0	0	0	0	0	0	0	0	0	0	0	0	0	1	0	0	0	0	0	1	0	0	0	13	5	0	22	Ascomycota	Leotiomycetes	Helotiales	unidentified	unidentified	unassigned	unassigned		95.833	4.28e-84
OTU928	0	0	1	0	0	0	0	0	2	4	0	0	0	2	0	0	0	0	0	0	0	0	0	0	0	0	0	0	0	0	0	9	Mortierellomycota	Mortierellomycetes	Mortierellales	unidentified	unidentified	unassigned	unassigned		91.667	2.2e-72
OTU930	0	0	0	0	0	0	0	0	0	0	0	0	0	0	0	0	0	0	0	0	0	0	0	0	1	0	0	0	0	0	0	1	Rozellomycota	unidentified	unidentified	unidentified	unidentified	unassigned	unassigned		97.647	1.32e-78
OTU934	0	0	0	0	0	0	0	0	0	0	0	0	0	0	0	1	0	1	0	0	0	0	0	0	0	0	0	0	0	20	0	22	Ascomycota	Sordariomycetes	Hypocreales	unidentified	unidentified	unassigned	unassigned		95.506	8.9e-76
OTU942	0	0	0	0	33	0	0	0	0	0	0	0	0	0	0	0	0	0	0	0	0	0	5	0	3	0	0	0	0	0	0	41	Basidiomycota	Agaricomycetes	Thelephorales	Thelephoraceae	unidentified	unassigned	unassigned		99.571	4.89e-119
OTU959	0	0	0	0	5	1	0	0	0	0	0	0	0	0	1	1	0	0	0	0	1	1	0	0	4	1	0	0	2	6	1	24	Ascomycota	Leotiomycetes	Helotiales	unidentified	unidentified	unassigned	unassigned		100	7.17e-112
OTU96	5	72	17	8	14	15	8	26	25	2	9	28	32	5	1	26	4	3	8	0	16	4	9	9	6	10	5	108	11	5	63	554	Mortierellomycota	Mortierellomycetes	Mortierellales	Mortierellaceae	unidentified	unassigned	unassigned		99.422	8.64e-86
OTU968	0	0	0	0	0	0	0	0	0	0	0	0	0	0	0	0	0	0	0	4	0	0	0	0	0	32	0	0	0	0	0	36	Basidiomycota	Agaricomycetes	Cantharellales	Clavulinaceae	unidentified	unassigned	unassigned		97.531	4.53e-74
OTU969	0	0	0	0	2	0	3	0	0	0	0	0	0	0	0	0	0	0	1	0	0	0	0	0	11	0	0	0	1	4	0	22	Basidiomycota	Agaricomycetes	unidentified	unidentified	unidentified	unassigned	unassigned		100	1.32e-52
OTU972	0	0	0	0	0	0	0	0	0	0	0	0	0	0	0	0	0	0	0	0	0	0	0	0	11	0	0	0	0	0	0	11	Ascomycota	Sordariomycetes	Microascales	unidentified	unidentified	unassigned	unassigned		98.673	2.66e-111
OTU98	0	0	0	1	0	0	0	0	0	0	0	0	0	0	0	0	0	0	0	0	0	0	0	0	0	0	0	0	0	0	0	1	Basidiomycota	Agaricomycetes	Sebacinales	Serendipitaceae	unidentified	unassigned	unassigned		99.569	1.78e-118
OTU984	0	0	1	1	1	1	0	0	1	0	0	0	1	5	5	0	0	0	1	1	0	7	0	1	0	0	0	2	2	1	0	31	Rozellomycota	unidentified	unidentified	unidentified	unidentified	unassigned	unassigned		98.286	5.2e-83
SUM	2986	2986	2986	2986	2986	2986	2986	2986	2986	2986	2986	2986	2986	2986	2986	2986	2986	2986	2986	2986	2986	2986	2986	2986	2986	2986	2986	2986	2986	2986	2986	92566	#N/A	#N/A	#N/A	#N/A	#N/A	#N/A	#N/A		#N/A	#N/A
